# Supplementary material for: BTK autoinhibition analyzed by high-throughput swaps of SH2 domains
Source: Proc Natl Acad Sci U S A. 2025 Oct 10;122(41):e2502688122. doi: 10.1073/pnas.2502688122 (PMC12541323; doi:10.1073/pnas.2502688122)
Supplement: Supplementary file 2 — Dataset S01 (TXT) [file pnas.2502688122.sd01.txt]

Sequence_ID	residue_positions	control_type	gene_name	organism	Fig2_Label	sequence	Fitness_Jurkat	Fitness_Jurkat_SEM	Fitness_Ramos	Fitness_Ramos_SEM
A0A087RFM3_APTFO	241-323	K	AS27_15345	Aptenodytes forsteri (Emperor penguin)	NA	WYSKNITRSQAEQLLKQEGKEGGFIVKDSTSKTGKYTVSVYAKSSVDPQGTIRHYVVCCTPQNQYYLAEKHLFNTIPELITYH	-0.1502749647539462	0.04704165078368302	-0.13131976279786972	0.05453331648761921
A0A087RFM3_APTFO	241-323	WT	AS27_15345	Aptenodytes forsteri (Emperor penguin)	30	WYSKNITRSQAEQLLKQEGKEGGFIVRDSTSKTGKYTVSVYAKSSVDPQGTIRHYVVCCTPQNQYYLAEKHLFNTIPELITYH	0.0022434538908678234	0.06173665998876144	-0.057706311485359124	0.053029719684249646
A0A091QH50_MERNU	256-338	K	N331_00900	Merops nubicus (Northern carmine bee-eater)	NA	WYSKNITRSQAEQLLKQEGKEGGFIVKDSTSKMGKYTVSVYAKSSVDPQGTIRHYVVCCTPQNQYYLAEKHLFNTIPELITYH	-0.16832306532510627	0.03281201995101406	-0.13720496631527407	0.07920556164973898
A0A091QH50_MERNU	256-338	WT	N331_00900	Merops nubicus (Northern carmine bee-eater)	29	WYSKNITRSQAEQLLKQEGKEGGFIVRDSTSKMGKYTVSVYAKSSVDPQGTIRHYVVCCTPQNQYYLAEKHLFNTIPELITYH	-0.027941146962845623	0.04318389192695383	-0.016311811255813425	0.04092721778441686
A0A093CY13_TAUER	241-323	K	N340_08499	Tauraco erythrolophus (Red-crested turaco)	NA	WYSKNITRSQAEQLLKQEGKEGGFIVKDSTSKTGKYTVSVYAKSSVDPQGMIRHYVVCCTPQNQYYLAEKHLFDTIPELITYH	-0.1492773959179432	0.04667091268580609	-0.08071965870655462	0.010671067613824086
A0A093CY13_TAUER	241-323	WT	N340_08499	Tauraco erythrolophus (Red-crested turaco)	28	WYSKNITRSQAEQLLKQEGKEGGFIVRDSTSKTGKYTVSVYAKSSVDPQGMIRHYVVCCTPQNQYYLAEKHLFDTIPELITYH	0.03933000253333964	0.04591556918669755	-0.1102774886362928	0.06922656433648727
A0A094NE02_ANTCR	235-317	K	N321_07910	Antrostomus carolinensis (Chuck-will's-widow) (Caprimulgus carolinensis)	NA	WYSKNITRSQAEQLLKQEGKEGGFIVKDSTSKTGKYTVSVYAKSSGDPQGTIRHYVVCCTPQNQYYLAEKHLFNSIPELITYH	-0.0640055678393657	0.06561377324514045	-0.1292677835136923	0.03800810946921367
A0A094NE02_ANTCR	235-317	WT	N321_07910	Antrostomus carolinensis (Chuck-will's-widow) (Caprimulgus carolinensis)	31	WYSKNITRSQAEQLLKQEGKEGGFIVRDSTSKTGKYTVSVYAKSSGDPQGTIRHYVVCCTPQNQYYLAEKHLFNSIPELITYH	-0.01631033144980668	0.06330724761449333	-0.09476113815405246	0.03152802229850992
A0A096NDG3_PAPAN	150-231	WT	TXK	Papio anubis (Olive baboon)	167	WYHRNITRNQAERLLRQESKEGAFIVRDSRHLGSYTISVFIGARRSTEAAIKHYQIKKNDSGQWYVTERHVFQSIPELIWYH	0.05614867227031525	0.04158206496406578	-0.10235225655660114	0.037189269978558405
A0A0A0MRF9_HUMAN	532-617	WT	PLCG2	Homo sapiens (Human)	NA	WFHKKVEKRTSAEKLLQEYCMETGGKDGTFLVRESETFPNDYTLSFWRSGRVQHCRIRSTMEGGTLKYYLTDNLTFSSIYALIQHY	0.01630512960680631	0.060587275579802674	-0.032068409463266015	0.022280387460543696
A0A1S3GNU6_DIPOR	281-362	K	Btk	Dipodomys ordii (Ord's kangaroo rat)	NA	WYSKHMTRSQAEQLLKQEGKEGGFIVKDSSKAGKYTVSVFARSTGDPKGVIRHYVVCSTPQSQYYLAEKHLFSTIPELINYH	-0.2340268409194904	0.05293933088942198	-0.09546707759407427	0.027452092798282365
A0A1S3GNU6_DIPOR	281-362	WT	Btk	Dipodomys ordii (Ord's kangaroo rat)	3	WYSKHMTRSQAEQLLKQEGKEGGFIVRDSSKAGKYTVSVFARSTGDPKGVIRHYVVCSTPQSQYYLAEKHLFSTIPELINYH	0.0638064236547779	0.015715798952048353	0.05044860276471869	0.0066649367340098345
A0A1S3GNU6_DIPOR	281-362	X	Btk	Dipodomys ordii (Ord's kangaroo rat)	NA	WYSKHMTRSQAEQLLKQEGKEGGFIVXDSSKAGKYTVSVFARSTGDPKGVIRHYVVCSTPQSQYYLAEKHLFSTIPELINYH	-0.27990089170041077	0.048506208608847204	-0.04495637927251958	0.024017367358900334
A0A1U7TS48_CARSF	280-361	WT	BMX	Carlito syrichta (Philippine tarsier) (Tarsius syrichta)	100	WFAGDISRSQAEQLLRQKGKEGAFMVRNSSQVGMYTVSLFSKAVNDKKGTVKHYHVHTNAENKLYLAENYCFDSIPKLIHYH	0.23998143563044055	0.03193218837186401	0.10575114176440882	0.017934847449753506
A0A1U7U4B3_CARSF	247-330	WT	TEC	Carlito syrichta (Philippine tarsier) (Tarsius syrichta)	78	WYCRNMNRSKAEQLLRSEDKEGGFMVRDSSQPGLYTVSLYSKFGGEGTSGFRHYHIKETATSPKKYYLAEKHAFGSIPEIIEYH	-0.04339371183636765	0.059904742864095355	-0.01682690869134615	0.055526356646935726
A0A1U7U634_CARSF	148-229	WT	TXK	Carlito syrichta (Philippine tarsier) (Tarsius syrichta)	169	WYHRNITRNQTERLLRQEAKEGAFIVRDSRHLGSYTISVFIRARRSTEATIKHYQIKRTDSGQWYVAERHLFQSIPELIWYH	0.22342420985430533	0.054422927457376376	-0.11802373450997966	0.0041795723928161185
A0A226MPG1_CALSU	83-165	K	ASZ78_000576	Callipepla squamata (Scaled quail)	NA	WYSKNITRSQAEQLLKQEGKEGGFIVKDSTSKTGKYTVSVYAKSAADPQGMIRHYVVCCTPQNQYYLAEKHLFNTIPELITYH	-0.09384487476014808	0.04736394424480953	-0.10784780145535758	0.044773354774247924
A0A226MPG1_CALSU	83-165	WT	ASZ78_000576	Callipepla squamata (Scaled quail)	27	WYSKNITRSQAEQLLKQEGKEGGFIVRDSTSKTGKYTVSVYAKSAADPQGMIRHYVVCCTPQNQYYLAEKHLFNTIPELITYH	0.045482666605659104	0.05074829041581062	-0.032619375582426516	0.037897030448049096
A0A286ZPK2_PIG	217-301	WT	ITK	Sus scrofa (Pig)	144	WYNKSISRDKAEKLLLDTGKEGAFMVRDSRTPGTYTVSVFTKAIMSENNPCIKHYHIKETNDNPKRYYVAEKYVFDSIPLLINYH	-0.049702501597293836	0.04317974643637349	-0.03381589058705561	0.071190320008229
A0A2K5E184_AOTNA	150-231	WT	TXK	Aotus nancymaae (Ma's night monkey)	164	WYHRNITRNQAERLLRQESKEGAFIVRDSRHLGSYTISVFIGARRSTEATIKHYQIKKNDSGQWYVAERHLFQSIPELIWYH	0.1781119835143118	0.034371175893990455	-0.11872425579859412	0.041297450460960075
A0A2K5PHS5_CEBIM	150-231	WT	TXK	Cebus imitator (Panamanian white-faced capuchin) (Cebus capucinus imitator)	163	WYHRNITRNQAEHLLRQESKEGAFIVRDSRHLGSYTISVFIGARRSTEATIKHYQIKKNDSGQWYVAERHLFQSIPELIWYH	0.25211284416003216	0.045052159655231586	-0.05027896645818845	0.04013387715692802
A0A2K6AVK0_MACNE	239-323	WT	ITK	Macaca nemestrina (Pig-tailed macaque)	149	WYNKSISRDKAEKLLWDTGKEGAFMVRDSRTPGTYTVSVFTKAVVSENNPCIKHYHIKETNDNPKRYYVAEKFVFDSIPLLINYH	-0.11365209857491067	0.019623946790153515	-0.10382096863295424	0.06883041742309755
A0A2K6EYQ1_PROCO	241-324	WT	TEC	Propithecus coquereli (Coquerel's sifaka) (Propithecus verreauxi coquereli)	77	WYCRNMNRSKAEQLLRSEDKEGGFMVRDSSQPGLYTVSLYTKFGGEGSSGFRHYHIKEMTTSPKKYYLAEKHAFGSIPELIEYH	0.06950492903634664	0.04287072814313544	0.01186997753568278	0.0056638479849267075
A0A2K6SA55_SAIBB	296-377	WT	BMX	Saimiri boliviensis boliviensis (Bolivian squirrel monkey)	115	WFAGNISRSQSEQLLRQKGKEGAFMVRNSSQAGMYTVSLFSKAVDDKKGTVKHYHVHTNAENKLYLAENYCFDSIPKLIHYH	0.17182128621461953	0.03186726332995872	0.024298976415322898	0.03411548367926555
A0A2K6TV44_SAIBB	265-338	K	BTK	Saimiri boliviensis boliviensis (Bolivian squirrel monkey)	NA	WYSKHMTRSQAEQLLKQEGKEGGFIVKDSSKAGKYTVSVFAKSTGDSQGVIRHYVVCSTPQSQYYLAARNCLVN	-0.22685794675321644	0.04267159542466037	-0.06735535435376497	0.03616232214631447
A0A2K6TV44_SAIBB	265-338	WT	BTK	Saimiri boliviensis boliviensis (Bolivian squirrel monkey)	NA	WYSKHMTRSQAEQLLKQEGKEGGFIVRDSSKAGKYTVSVFAKSTGDSQGVIRHYVVCSTPQSQYYLAARNCLVN	-0.22038802213235878	0.04303019507068117	-0.09669957343675087	0.03124800248190417
A0A2R8Y5Q0_HUMAN	327-402	WT	SH2D4B	Homo sapiens (Human)	NA	WFHGIISREDAEALLENMTEGAFLVRVSEKIWGYTLSYRLQKGFKHFLVDASGDFYSFLGVDPNRHATLTDLVDFH	-0.13180632441903045	0.06525473616895264	-0.20403216639232302	0.07131263788625564
A0A2U4AJT4_TURTR	276-357	WT	BMX	Tursiops truncatus (Atlantic bottle-nosed dolphin) (Delphinus truncatus)	113	WFAGNISRSQSEQLLRQKGKEGAFMVRNSSQPGMYTVSLFSKAMNDKKGTVKHYHVHTNAENKLYLAENYCFDSIPKLIHYH	0.24645970328029618	0.051873538041471615	0.10516604606616543	0.0264148630851804
A0A2Y9E4Q9_TRIMA	276-357	WT	LOC101343813	Trichechus manatus latirostris (Florida manatee)	104	WFAGNISRSQSEQLLRQKGKEGSFMVRNSSQMGMYTVSLFSKAVKDKKGAVKHYHVHTNAENKLYLAENYCFDSIPELIHYH	0.11449898038321765	0.01504230606715544	0.053209176837238095	0.01845050270209191
A0A2Y9FBB9_PHYMC	281-362	K	BTK	Physeter macrocephalus (Sperm whale) (Physeter catodon)	NA	WYSKHMTRSQAEQLLKQEGKEGGFIVKDSSKAGKYTVSVFAKSTGEPQGVIRHYVVCSTPQSQYYLAEKHLFSTIPELINYH	-0.15911478861091682	0.05313705711978705	-0.16078526768831067	0.03929493237748181
A0A2Y9FBB9_PHYMC	281-362	WT	BTK	Physeter macrocephalus (Sperm whale) (Physeter catodon)	34	WYSKHMTRSQAEQLLKQEGKEGGFIVRDSSKAGKYTVSVFAKSTGEPQGVIRHYVVCSTPQSQYYLAEKHLFSTIPELINYH	0.03023397098584205	0.05572406863060434	-0.025423743074428986	0.05137537178750263
A0A2Y9FBB9_PHYMC	281-362	X	BTK	Physeter macrocephalus (Sperm whale) (Physeter catodon)	NA	WYSKHMTRSQAEQLLKQEGKEGGFIVXDSSKAGKYTVSVFAKSTGEPQGVIRHYVVCSTPQSQYYLAEKHLFSTIPELINYH	-0.293655685972362	0.1105497601278373	-0.06745423558546627	0.05499453482673388
A0A2Y9GG10_NEOSC	276-357	WT	BMX	Neomonachus schauinslandi (Hawaiian monk seal) (Monachus schauinslandi)	119	WFAGNISRAQSEQLLRQKGKEGAFMVRNSRQVGMYTVSLFSKAMNDKKGTVKHYHVHTNAENKLYLAENYCFDSIPKLIHYH	0.14290414898157966	0.04589098128425246	0.047343458434439524	0.04246102563193912
A0A2Y9I079_NEOSC	246-329	WT	TEC	Neomonachus schauinslandi (Hawaiian monk seal) (Monachus schauinslandi)	80	WYCRNTNRSKAEQLLRSEDKEGGFMVRDSSQPGMYTVSLYTKFGGEGLSGFRHYHIKETTTSPKKYYLAEKHAFGSIPEIIEYH	-0.16161424502411603	0.05029532720041697	-0.11709362864698	0.043695658227722284
A0A2Y9JLY6_ENHLU	268-351	WT	LOC111149008	Enhydra lutris kenyoni (northern sea otter)	79	WYCRNTNRSKAEQLLRSEDKEGGFMVRDSSQPGMYTVSLYTKFGGEGSSGFRHYHIKETTTSPKKYYLAEKHAFGSIPEIIEYH	-0.03673039517203739	0.04573424759646176	-0.08528621466533523	0.04449161740539042
A0A2Y9JM55_ENHLU	174-255	WT	LOC111149052	Enhydra lutris kenyoni (northern sea otter)	177	WYHKNITRNQAERILRQESKEGAFIVRDSRHLGSYTISVFIKARRNMEATIKHYQIKKNDSGQWYVAERHLFQSIPDLIWYH	0.26214694049139964	0.07555799766526253	-0.06621823089439434	0.011155867153546054
A0A2Y9KLX9_ENHLU	274-355	WT	LOC111157143	Enhydra lutris kenyoni (northern sea otter)	122	WFAGNISRAQSEQLLRQKGKEGAFMVRNSRQAGMYTVSLFSKAIDDKKGTVKHYHVHTNAENKLYLAENYCFDSIPQLIHYH	0.07256927887294592	0.043145802811002096	-0.028249744668326544	0.027811551147124188
A0A2Y9RMH4_TRIMA	152-233	WT	LOC101354697	Trichechus manatus latirostris (Florida manatee)	168	WYHKNITRNQAERLLRQESKEGAFIVRDSRHLGSYTISVFVRARRSTEATIKHYQIKKNDSGQCYVAERHLFQSIPELIWYH	0.20250981091953796	0.0639291787460812	-0.017035632554212008	0.03432255501860137
A0A340Y2U3_LIPVE	281-355	K	BTK	Lipotes vexillifer (Yangtze river dolphin)	NA	WYSKHMTRSQAEQLLKQEGKEGGFIVKDSSKAGKYTVSVFAKSTGEPQGVIRHYVVCSTPQSQYYLAARNCLVND	-0.1289236145410649	0.046823474429039114	-0.04721789915650212	0.04643905388385016
A0A340Y2U3_LIPVE	281-355	WT	BTK	Lipotes vexillifer (Yangtze river dolphin)	NA	WYSKHMTRSQAEQLLKQEGKEGGFIVRDSSKAGKYTVSVFAKSTGEPQGVIRHYVVCSTPQSQYYLAARNCLVND	-0.23282640305720184	0.03391707234785312	-0.08270169278737002	0.062044530468723734
A0A340Y4G0_LIPVE	272-353	WT	BMX	Lipotes vexillifer (Yangtze river dolphin)	114	WFAGNISRSQSEQLLRQKGKEGAFMVRNSSQAGMYTVSLFSKAMNDKKGTVKHYHVHTNAENKLYLAENYCFDSIPKLIHYH	0.29085058589239887	0.024746693392147592	0.09571655613680075	0.007853473547234728
A0A384CIC9_URSMA	276-357	WT	BMX	Ursus maritimus (Polar bear) (Thalarctos maritimus)	118	WFAGNISRAQSEQLLRQKGKEGAFMVRNSRQVGMYTVSLFSRAMNDKKGTVKHYHVHTNAENKLYLAENYCFDSIPKLIHYH	0.11830457386456088	0.04026507390810125	0.06112820442748651	0.02621839904937979
A0A3Q2HYV1_HORSE	281-362	WT	BMX	Equus caballus (Horse)	101	WFAGDISRSQSEQLLRQKGKEGAFMVRNSSQAGMYTVSLFSKAVNDKKGTVKHYHVHTNAENKLYLAENYCFDSIPKLIHYH	0.17400124919559648	0.05657633933057622	0.14816015859777398	0.04248120442166192
A0A452GAH1_CAPHI	239-323	WT	ITK	Capra hircus (Goat)	141	WYNKNISRDKAEKLLLDTGKEGAFMVRDSRTPGTYTVSVFTKGSVSENNPCIKHYHIKETNDNPKRYYVAEKYVFDSIPLLINYH	-0.07763056904363272	0.05736402844092133	-0.030540084616619737	0.07600264867994472
A0A452S617_URSAM	281-366	K	BTK	Ursus americanus (American black bear) (Euarctos americanus)	NA	WYSKHMTRSQAEQLLKQEGKEGGFIVKDSSKAGKYTVSVFAKSTGCFMVDPQGVIRHYVVCSTPQSQYYLAEKHLFSTIPELINYH	-0.23380664032124487	0.024465693692638655	-0.0332164321076604	0.016440895177568554
A0A452S617_URSAM	281-366	WT	BTK	Ursus americanus (American black bear) (Euarctos americanus)	36	WYSKHMTRSQAEQLLKQEGKEGGFIVRDSSKAGKYTVSVFAKSTGCFMVDPQGVIRHYVVCSTPQSQYYLAEKHLFSTIPELINYH	-0.09626930021005223	0.030074745994148465	-0.06513707826433794	0.038308228339111426
A0A452S617_URSAM	281-366	X	BTK	Ursus americanus (American black bear) (Euarctos americanus)	NA	WYSKHMTRSQAEQLLKQEGKEGGFIVXDSSKAGKYTVSVFAKSTGCFMVDPQGVIRHYVVCSTPQSQYYLAEKHLFSTIPELINYH	-0.3248356072761543	0.037018579046155374	-0.029379892146398388	0.04121442232771369
A0A452SNA4_URSAM	250-331	WT	ITK	Ursus americanus (American black bear) (Euarctos americanus)	131	WYNKSISRDKAEKLLLDTGKEGAFMVRDSRTPGTYTVSVFTKAINNPCIKHYHIKETNENPKRYYVAEKYVFDSIPLLINYH	0.08399024536374555	0.0603568827705559	-0.014678087892112524	0.07950861657895542
A0A485N2L8_LYNPA	150-231	WT	LYPA_23C005086	Lynx pardinus (Iberian lynx) (Felis pardina)	174	WYHRNITRNQAERILRQESKEGAFIVRDSRHLGSYTISVFIRDRRNMEATIKHYQIKKNDSGQWYVAERHLFQSIPELIWYH	0.130319431115653	0.03703677569646269	-0.06313202010271765	0.02136112745680716
A0A5F7ZHT0_MACMU	150-231	WT	TEC	Macaca mulatta (Rhesus macaque)	166	WYHRNITRNQAERLLRQESKEGAFIVRDSRHLGSYTISVFIGARRSTEAAIKHYQIKKNDSGQWYVTERHVFQSVPELIWYH	0.14108009949576078	0.037016721042074555	-0.12014137778164061	0.027997231674298868
A0A5N3VZ71_MUNRE	239-322	WT	FD755_022773	Muntiacus reevesi (Reeves' muntjac) (Cervus reevesi)	73	WYCRNMNRSKAEQLLRNEDKEGGFMVRDSSQPGMYTVSLYTKFGGEGSSGFRHYHIKETMTSPKKYYLAEKHAFGSIPEIIEYH	-0.12192843323083898	0.02241751841007672	0.024051450417452293	0.044729039904718125
A0A5N4C153_CAMDR	307-388	K	Cadr_000003002	Camelus dromedarius (Dromedary) (Arabian camel)	NA	WYSKHMTRSQAEQLLKQEGKEGGFIVKDSSKAGKYTVSVFAKSAGEPQGVIRHYVVCSTPQSQYYLAEKHLFSTIPELINYH	-0.11665843766540392	0.021350000032404247	-0.07499010117517114	0.022755996951195796
A0A5N4C153_CAMDR	307-388	WT	Cadr_000003002	Camelus dromedarius (Dromedary) (Arabian camel)	33	WYSKHMTRSQAEQLLKQEGKEGGFIVRDSSKAGKYTVSVFAKSAGEPQGVIRHYVVCSTPQSQYYLAEKHLFSTIPELINYH	0.007938481426444793	0.05638393283755629	0.0017634088143907573	0.016512887991120023
A0A5N4C153_CAMDR	307-388	X	Cadr_000003002	Camelus dromedarius (Dromedary) (Arabian camel)	NA	WYSKHMTRSQAEQLLKQEGKEGGFIVXDSSKAGKYTVSVFAKSAGEPQGVIRHYVVCSTPQSQYYLAEKHLFSTIPELINYH	-0.29897729417776425	0.04285147121741874	-0.05009968120462733	0.033108549486218726
A0A5N4C2L1_CAMDR	288-369	WT	Cadr_000003678	Camelus dromedarius (Dromedary) (Arabian camel)	116	WFAGNISRSQSEQLLRQKGKEGAFMVRNSSQAGMYTVSLFSKAMDDKKGTVKHYHVHTNAENKLYLAENYCFESIPKLIHYH	0.1089926384089836	0.022697110830993877	0.060830773330774315	0.0053829364826975135
A0A5N4EHK4_CAMDR	126-207	WT	Cadr_000002089	Camelus dromedarius (Dromedary) (Arabian camel)	170	WYHKNITRNQAERLLRQESKEGAFIVRDSRHLGSYTISVFIKARRSMEATIKHYQIKRNDSGQWYVAERHLFQSVPELIWYH	0.2512541320346785	0.06250429413868222	-0.04840199995610126	0.025413205323969817
A0A671DKQ7_RHIFE	280-361	K	BTK mRhiFer1_001633	Rhinolophus ferrumequinum (Greater horseshoe bat)	NA	WYSKHMTRSQAEELLKQEGKEGGFIVKDSSKAGKYTVSVFAKSTGDPQGVIRHYVVCSTPQNQYYLAEKHLFSTIPELINYH	-0.14561901576678332	0.048814540543611035	-0.1349207842569746	0.05330706331917852
A0A671DKQ7_RHIFE	280-361	WT	BTK mRhiFer1_001633	Rhinolophus ferrumequinum (Greater horseshoe bat)	NA	WYSKHMTRSQAEELLKQEGKEGGFIVRDSSKAGKYTVSVFAKSTGDPQGVIRHYVVCSTPQNQYYLAEKHLFSTIPELINYH	0.031287089720302856	0.03869236519411382	-0.03263033950284316	0.02940749208909494
A0A671DKQ7_RHIFE	280-361	X	BTK mRhiFer1_001633	Rhinolophus ferrumequinum (Greater horseshoe bat)	NA	WYSKHMTRSQAEELLKQEGKEGGFIVXDSSKAGKYTVSVFAKSTGDPQGVIRHYVVCSTPQNQYYLAEKHLFSTIPELINYH	-0.23269869778032393	0.02971531737622492	-0.13453400676069904	0.037114724315884244
A0A671DKT5_RHIFE	280-354	K	BTK mRhiFer1_001633	Rhinolophus ferrumequinum (Greater horseshoe bat)	NA	WYSKHMTRSQAEELLKQEGKEGGFIVKDSSKAGKYTVSVFAKSTGDPQGVIRHYVVCSTPQNQYYLAARNCLVND	-0.20602348504814755	0.07157197858244513	-0.1560934326328232	0.09601679062364997
A0A671DKT5_RHIFE	280-354	WT	BTK mRhiFer1_001633	Rhinolophus ferrumequinum (Greater horseshoe bat)	7	WYSKHMTRSQAEELLKQEGKEGGFIVRDSSKAGKYTVSVFAKSTGDPQGVIRHYVVCSTPQNQYYLAARNCLVND	-0.11788688960551096	0.03519880215981441	-0.2020412680236531	0.0722592808889664
A0A671FJF7_RHIFE	239-323	WT	ITK	Rhinolophus ferrumequinum (Greater horseshoe bat)	139	WYNRGISRDKAEKLLLDTGKEGAFMVRDSRTPGTYTVSVFTKAIVSENNPCIKHYHIKETNDNPKRYYVAEKYVFESIPLLINYH	-0.03637859817403917	0.040585131710217305	-0.06942396575065361	0.07629328770546157
A0A673TJP9_SURSU	247-330	WT	Tec	Suricata suricatta (Meerkat)	81	WYCRNTNRSKAEQLLRSEDKEGGFMVRDSSQPGMYTVSLYTKFGGEGSSGFRHYHIKETTTSPKKYYLAEKHAFSSIPEIIEYH	-0.011276362385252162	0.05526648484699561	-0.050487451923297184	0.0312653279690122
A0A673TTW7_SURSU	174-255	WT	Tec	Suricata suricatta (Meerkat)	175	WYHRHITRNQAERILRQESKEGAFIVRDSRHLGSYTISVFIKARRNIEATIKHYQIKKNDSGQWYVAERHLFQSIPELIWYH	0.2649533831603899	0.041782263983340825	0.005501096933810905	0.044698141948099276
A0A673V1S0_SURSU	273-354	WT	Tec	Suricata suricatta (Meerkat)	120	WFAGHISRSQCEQLLRQKGKEGAFMVRNSRQVGMYTVSLFSKAIDDKKGTVKHYHVHKNAENKLYLAENYCFDSIPKLIHYH	0.09556138081035667	0.01923968109609193	0.039048563840681665	0.031161713533972995
A0A6I8NCY8_ORNAN	279-353	K	BTK	Ornithorhynchus anatinus (Duckbill platypus)	NA	WYSKHMTRSQAEQLLKQEGKEGGFIVKDSSRAGKYTVSVFAKSAGDPQGVIRHYVVCSTPQNQFYLAARNCLVND	-0.08887951174710515	0.041000033652274066	-0.1363833704845423	0.06588719785263221
A0A6I8NCY8_ORNAN	279-353	WT	BTK	Ornithorhynchus anatinus (Duckbill platypus)	NA	WYSKHMTRSQAEQLLKQEGKEGGFIVRDSSRAGKYTVSVFAKSAGDPQGVIRHYVVCSTPQNQFYLAARNCLVND	-0.1956078044763857	0.047374558736497055	-0.07236279709681444	0.03862651318125935
A0A6J0DL91_PERMB	246-329	WT	Tec	Peromyscus maniculatus bairdii (Prairie deer mouse)	83	WYCRNTNRSKAEQLLRTEDKEGGFMVRDSSQPGLYTVSLYTKFGGEGSSGFRHYHIKETATSPKKYYLSEKHAFGSIPEIIEYH	0.027581530237782502	0.06106923137166479	0.06764867667483848	0.010984592598181072
A0A6J0E543_PERMB	298-379	K	Btk	Peromyscus maniculatus bairdii (Prairie deer mouse)	NA	WYSKHMTRSQAEQLLKEEGKEGGFIVKDSSKAGKYTVSVFAKSTGDPQGVIRHYVVCSTPQSQYYLAEKHLFSTIPELINYH	-0.13513775775474976	0.02668319934568473	-0.07539334666086898	0.04114370829889656
A0A6J0E543_PERMB	298-379	WT	Btk	Peromyscus maniculatus bairdii (Prairie deer mouse)	4	WYSKHMTRSQAEQLLKEEGKEGGFIVRDSSKAGKYTVSVFAKSTGDPQGVIRHYVVCSTPQSQYYLAEKHLFSTIPELINYH	4.623478927250958e-4	0.028413944939094493	-0.03411660490823018	0.03036597372939216
A0A6J0E543_PERMB	298-379	X	Btk	Peromyscus maniculatus bairdii (Prairie deer mouse)	NA	WYSKHMTRSQAEQLLKEEGKEGGFIVXDSSKAGKYTVSVFAKSTGDPQGVIRHYVVCSTPQSQYYLAEKHLFSTIPELINYH	-0.30974534945033544	0.023784796351959795	-0.06990008923827298	0.02507035511271727
A0A6J2H0P0_9PASS	360-442	K	BTK	Pipra filicauda (Wire-tailed manakin)	NA	WYSKNITRSQAEQLLKQEGKEGGFIVKDSTSKTGKYTVSVYAKSSVDPQGTIRHYVVCCTPQNQYYLAEKHLFNSIPELITYH	-0.15554205150836203	0.06772171691038946	-0.12937602818632155	0.028919484002411303
A0A6J2H0P0_9PASS	360-442	WT	BTK	Pipra filicauda (Wire-tailed manakin)	32	WYSKNITRSQAEQLLKQEGKEGGFIVRDSTSKTGKYTVSVYAKSSVDPQGTIRHYVVCCTPQNQYYLAEKHLFNSIPELITYH	-0.006937703727044522	0.04714149416270461	-0.06998948645609211	0.0464962416302819
A0A6P3J1L6_BISBI	150-231	WT	TXK	Bison bison bison (North American plains bison)	172	WYHRNITRNQAERLLRQESKEGAFIVRDSRHLGSYTISVFIRDKRDMEATIKHYQIKRNDSGQWYVAERHLFQSIPELIWYH	0.07000014672402706	0.05828632871728781	-0.08414686992875309	0.05229016375058771
A0A6P3QJB8_PTEVA	273-354	WT	BMX	Pteropus vampyrus (Large flying fox)	102	WFAGNISRSQSEQLLRQKGKEGAFMVRNSSQVGMYTVSLFSKAVNDKKGTIKHYHVHTNAENKLYLAENYCFDDIPKLIHYH	0.08974235761582282	0.040187774239858115	0.03095764741779169	0.009188284728668353
A0A6P3QP21_PTEVA	150-231	WT	TXK	Pteropus vampyrus (Large flying fox)	171	WYHRSITRNQAERLLRQESKEGAFIVRDSRHLGSYTISVFIRDRRSMEATIKHYQIKKNDSGQWYVAERHLFQSIPELIWYH	0.22633204743930602	0.04431700610408403	0.0054609532729462855	0.043397844400422575
A0A6P3RL81_PTEVA	281-362	K	BTK	Pteropus vampyrus (Large flying fox)	NA	WYSKHMTRSQAEELLKQEGKEGGFIVKDSSKAGKYTVSVFAKSTGDPQGMIRHYVVCSTPQNQYYLAEKHLFSTIPELINYH	-0.18303851444047903	0.04064481239698619	-0.17091678362205226	0.023874767834499825
A0A6P3RL81_PTEVA	281-362	WT	BTK	Pteropus vampyrus (Large flying fox)	6	WYSKHMTRSQAEELLKQEGKEGGFIVRDSSKAGKYTVSVFAKSTGDPQGMIRHYVVCSTPQNQYYLAEKHLFSTIPELINYH	-0.04779392935327918	0.01922237373170889	-0.10052185271580286	0.037095007640693005
A0A6P3RL81_PTEVA	281-362	X	BTK	Pteropus vampyrus (Large flying fox)	NA	WYSKHMTRSQAEELLKQEGKEGGFIVXDSSKAGKYTVSVFAKSTGDPQGMIRHYVVCSTPQNQYYLAEKHLFSTIPELINYH	-0.20005629935325747	0.02211908310604661	-0.15146481675237133	0.05004544661556338
A0A6P5IJN4_PHACI	297-378	K	BTK	Phascolarctos cinereus (Koala)	NA	WYSKHMTRSQAEQLLKQEGKEGGFIVKDSSKAGKYTVSVFTKSAGDPQGVIRHYVVCSTPQSQYYLAERHLFSTIPELINYH	-0.16105796480725906	0.03705463627031849	-0.09969480865682306	0.025067901885042654
A0A6P5IJN4_PHACI	297-378	WT	BTK	Phascolarctos cinereus (Koala)	15	WYSKHMTRSQAEQLLKQEGKEGGFIVRDSSKAGKYTVSVFTKSAGDPQGVIRHYVVCSTPQSQYYLAERHLFSTIPELINYH	0.10755999572970873	0.019541527239788067	0.04562853893141899	0.022296813095709977
A0A6P5IJN4_PHACI	297-378	X	BTK	Phascolarctos cinereus (Koala)	NA	WYSKHMTRSQAEQLLKQEGKEGGFIVXDSSKAGKYTVSVFTKSAGDPQGVIRHYVVCSTPQSQYYLAERHLFSTIPELINYH	-0.3113146953731126	0.03337040069719015	-0.09951091559061115	0.029262260540893325
A0A6P6CKB3_PTEVA	247-330	WT	TEC	Pteropus vampyrus (Large flying fox)	72	WYCRNMNRSKAEQLLRSEDKEGGFMVRDSSQPGMYTVSLYTKFGGEGSSGFRHYHIKETTTSPKKYYLAEKHAFASIPEIIEYH	0.003688331482969542	0.012796727309683646	-0.11629740132302256	0.06397553330824202
A0A6P6HUD7_PUMCO	239-323	WT	ITK	Puma concolor (Mountain lion) (Felis concolor)	143	WYNKSISRDKAEKLLLDTAKEGAFMVRDSRTPGTYTVSVFTKAIVSENNPCIKHYHIKETNDNPKRYYVAEKYVFDSIPLLINYH	0.029694562003572535	0.07021748572070331	0.005841577410212466	0.06888006868944249
A0A7E6D215_9CHIR	309-390	K	BTK	Phyllostomus discolor (pale spear-nosed bat)	NA	WYSKHMTRSQAEELLKQEGKEGGFIVKDSSKAGKYTVSVYAKSTGDPQGVIRHYVVCSTPQSQYYLAEKHLFSTIPELINYH	-0.26210035777496815	0.045810559231160286	-0.12849348298959423	0.018566765538339823
A0A7E6D215_9CHIR	309-390	WT	BTK	Phyllostomus discolor (pale spear-nosed bat)	5	WYSKHMTRSQAEELLKQEGKEGGFIVRDSSKAGKYTVSVYAKSTGDPQGVIRHYVVCSTPQSQYYLAEKHLFSTIPELINYH	-0.03537376347388845	0.024112096649293528	-0.06623204272462715	0.024604405674531413
A0A7E6D215_9CHIR	309-390	X	BTK	Phyllostomus discolor (pale spear-nosed bat)	NA	WYSKHMTRSQAEELLKQEGKEGGFIVXDSSKAGKYTVSVYAKSTGDPQGVIRHYVVCSTPQSQYYLAEKHLFSTIPELINYH	-0.2844019578528537	0.02623391917227368	-0.13830453761802053	0.02427784737029549
ABL1_HUMAN	127-202	WT	ABL1 ABL JTK7	Homo sapiens (Human)	NA	WYHGPVSRNAAEYLLSSGINGSFLVRESESSPGQRSISLRYEGRVYHYRINTASDGKLYVSSESRFNTLAELVHHH	0.24444867500486306	0.041919588623166915	-0.06964147088627475	0.020433556423013463
ABL2_HUMAN	173-248	WT	ABL2 ABLL ARG	Homo sapiens (Human)	NA	WYHGPVSRSAAEYLLSSLINGSFLVRESESSPGQLSISLRYEGRVYHYRINTTADGKVYVTAESRFSTLAELVHHH	0.11536944916498303	0.055415901457584384	-0.15741812098640792	0.034077184073155395
BCAR3_HUMAN	154-234	WT	BCAR3 NSP2 SH2D3B UNQ271/PRO308	Homo sapiens (Human)	NA	WYHGRIPRQVSENLVQRDGDFLVRDSLSSPGNFVLTCQWKNLAQHFKINRTVLRLSEAYSRVQYQFEMESFDSIPGLVRCY	-0.06218015216980697	0.015254410680924185	-0.23802844555892247	0.11072080680733705
BLNK_HUMAN	346-429	WT	BLNK BASH SLP65	Homo sapiens (Human)	NA	WYAGACDRKSAEEALHRSNKDGSFLIRKSSGHDSKQPYTLVVFFNKRVYNIPVRFIEATKQYALGRKKNGEEYFGSVAEIIRNH	-0.1569586653799418	0.04676930777428173	-0.11499654317011875	0.041553810105071746
BMX_HUMAN	296-377	WT	BMX	Homo sapiens (Human)	103	WFAGNISRSQSEQLLRQKGKEGAFMVRNSSQVGMYTVSLFSKAVNDKKGTVKHYHVHTNAENKLYLAENYCFDSIPKLIHYH	0.2505988623968744	0.03432620001721664	0.08119677101292246	0.029949656961460378
BTK_HUMAN	281-362	K	BTK AGMX1 ATK BPK	Homo sapiens (Human)	NA	WYSKHMTRSQAEQLLKQEGKEGGFIVKDSSKAGKYTVSVFAKSTGDPQGVIRHYVVCSTPQSQYYLAEKHLFSTIPELINYH	-0.2316701740009336	0.0285484923620605	-0.22143303272990042	0.037481372129182546
BTK_HUMAN	281-362	WT	BTK AGMX1 ATK BPK	Homo sapiens (Human)	1	WYSKHMTRSQAEQLLKQEGKEGGFIVRDSSKAGKYTVSVFAKSTGDPQGVIRHYVVCSTPQSQYYLAEKHLFSTIPELINYH	0	0	0	0
BTK_HUMAN	281-362	X	BTK AGMX1 ATK BPK	Homo sapiens (Human)	NA	WYSKHMTRSQAEQLLKQEGKEGGFIVXDSSKAGKYTVSVFAKSTGDPQGVIRHYVVCSTPQSQYYLAEKHLFSTIPELINYH	-0.2904685703808606	0.04694274119240369	-0.15667144088141638	0.008212347170988444
CRKL_HUMAN	14-88	WT	CRKL	Homo sapiens (Human)	NA	WYMGPVSRQEAQTRLQGQRHGMFLVRDSSTCPGDYVLSVSENSRVSHYIINSLPNRRFKIGDQEFDHLPALLEFY	-0.06722470144579523	0.06945401387981016	-0.1364747741099825	0.04296846939588909
CSK_HUMAN	82-156	WT	CSK	Homo sapiens (Human)	NA	WFHGKITREQAERLLYPPETGLFLVRESTNYPGDYTLCVSCDGKVEHYRIMYHASKLSIDEEVYFENLMQLVEHY	0.06628660134784037	0.06180800413518532	-0.23403846926959856	0.05166847088266143
D4A7W7_RAT	239-323	WT	Itk	Rattus norvegicus (Rat)	145	WYNKSISRDKAEKLLLDTGKEGAFMVRDSRTPGTYTVSVFTKAIISENNPCIKHYHIKETNDSPKRYYVAEKYVFDSIPLLIQYH	0.011003166731310389	0.07883948155571988	-0.07360763989118925	0.09648894674433277
DAPP1_HUMAN	35-109	WT	DAPP1 BAM32 HSPC066	Homo sapiens (Human)	NA	WYHGNLTRHAAEALLLSNGCDGSYLLRDSNETTGLYSLSVRAKDSVKHFHVEYTGYSFKFGFNEFSSLKDFVKHF	-0.07135722508448004	0.04261084538188876	-0.23508261617988147	0.04621065033447109
E2RBA0_CANLF	174-255	WT	TXK	Canis lupus familiaris (Dog) (Canis familiaris)	176	WYHRNITRNQAERVLRQESKEGAFIVRDSRHLGSYTISVFIKARRNMEATIKHYQIKKNDSGQWYVAERHLFPSIPELIWYH	0.175554391007378	0.057299872476493076	-0.039111460435489874	0.011598601863438243
E5RJ69_HUMAN	84-158	WT	SLA	Homo sapiens (Human)	NA	WLFEGLGRDKAEELLQLPDTKVGSFMIRESETKKGFYSLSVRHRQVKHYRIFRLPNNWYYISPRLTFQCLEDLVN	-0.07206531179428838	0.06919608732609238	-0.1893541414604367	0.08382205394486739
E9PAP0_HUMAN	171-253	WT	LCK	Homo sapiens (Human)	NA	WFFKNLSRKDAERQLLAPGNTHGSFLIRESESTAGSFSLSVRDFDQNQGEVVKHYKIRNLDNGGFYISPRITFPGLHELVRHY	-0.1509398631147787	0.0844618160991242	-0.12682673813894002	0.06480113946301683
E9PJX5_HUMAN	53-134	WT	BLK	Homo sapiens (Human)	NA	WFFRSQGRKEAERQLLAPINKAGSFLIRESETNKGAFSLSVKDVTTQGELIKHYKIRCLDEGGYYISPRITFPSLQALVQHY	0.093944666448952	0.05102860127418546	-0.13007068712186443	0.08859339081699391
F1S1L0_PIG	281-355	K	BTK	Sus scrofa (Pig)	NA	WYSKHMTRSQAEQLLKQEGKEGGFIVKDSSKAGKYTVSVFAKATGEPQGVIRHYVVCSTPQSQYYLAARNCLVND	-0.18537956922304655	0.03979633444981426	-0.07041621047396067	0.04716921434565619
F1S1L0_PIG	281-355	WT	BTK	Sus scrofa (Pig)	NA	WYSKHMTRSQAEQLLKQEGKEGGFIVRDSSKAGKYTVSVFAKATGEPQGVIRHYVVCSTPQSQYYLAARNCLVND	-0.19172786787445364	0.03463050002276008	-0.09058150685596471	0.04391381857986445
F1SEA4_PIG	248-331	WT	TEC	Sus scrofa (Pig)	74	WYCRNMNRSKAEQLLRSEDKEGGFMVRDSSQPGMYTVSLYTKFGGEGSSGFRHYHIKETMTSPKKYYLAEKHAFPSIPEIIEYH	0.02659518239136488	0.021574737021837077	-0.09160032261503948	0.03614207679148605
F5GY79_HUMAN	69-144	WT	PTPN6	Homo sapiens (Human)	NA	WYHGHMSGGQAETLLQAKGEPWTFLVRESLSQPGDFVLSVLSDQPKAGPGSPLRVTHIKVMCEGGRYTVGGLETFD	-0.20186181773615713	0.03570159409381694	0.33388231129707857	0.12982050635612857
F5H5M1_HUMAN	240-311	WT	SHC4	Homo sapiens (Human)	NA	CYHGKLSRKAAESLLVKDGDFLVRESATSPGQYVLSGLQGGQAKHLLLVDPEGKVRTKDHVFDNVGHLIRYH	-0.056965316824073166	0.04202536379043334	-0.08827457307794301	0.045663518156674396
F6TDL0_HUMAN	404-478	WT	P3R3URF-PIK3R3	Homo sapiens (Human)	NA	WFVEDINRVQAEDLLYGKPDGAFLIRESSKKGCYACSVVADGEVKHCVIYSTARGYGFAEPYNLYSSLKELVLHY	-0.10945323120913167	0.07605039591180003	-0.1730410951907902	0.05253321964761641
F6YES1_MONDO	281-362	K	BTK	Monodelphis domestica (Gray short-tailed opossum)	NA	WYSKHMTRSQAEQLLKQEGKEGGFIVKDSSKAGKYTVSVFTKSAGDPQGVIRHYVVCSTPQSQYYLAEKHLFSTIPELINYH	-0.20268926673609128	0.021575808588466288	-0.13577132981897913	0.01970951280287626
F6YES1_MONDO	281-362	WT	BTK	Monodelphis domestica (Gray short-tailed opossum)	14	WYSKHMTRSQAEQLLKQEGKEGGFIVRDSSKAGKYTVSVFTKSAGDPQGVIRHYVVCSTPQSQYYLAEKHLFSTIPELINYH	0.027265629240360897	0.022903410591189305	-0.031214940771982874	0.018056253833762366
F6YES1_MONDO	281-362	X	BTK	Monodelphis domestica (Gray short-tailed opossum)	NA	WYSKHMTRSQAEQLLKQEGKEGGFIVXDSSKAGKYTVSVFTKSAGDPQGVIRHYVVCSTPQSQYYLAEKHLFSTIPELINYH	-0.2744061172358295	0.05334955588963264	-0.10646699317108406	0.019652276671155485
F7BKT0_ORNAN	318-399	K	BTK	Ornithorhynchus anatinus (Duckbill platypus)	NA	WYSKHMTRSQAEQLLKQEGKEGGFIVKDSSRAGKYTVSVFAKSAGDPQGVIRHYVVCSTPQNQFYLAEKHLFGTIPELINYH	-0.15050719025705464	0.03706489513815149	-0.09424051153153443	0.01697774631565336
F7BKT0_ORNAN	318-399	WT	BTK	Ornithorhynchus anatinus (Duckbill platypus)	18	WYSKHMTRSQAEQLLKQEGKEGGFIVRDSSRAGKYTVSVFAKSAGDPQGVIRHYVVCSTPQNQFYLAEKHLFGTIPELINYH	0.06944485478554434	0.03250634826190079	-0.011645843024527926	0.042847263226721666
F7FTR6_MONDO	239-323	WT	ITK	Monodelphis domestica (Gray short-tailed opossum)	147	WYNKSISRDKAEKLLLDEGKEGAFMVRDSRTPGTYTLSVFTKAIVSENNPCIKHYHIKETNDHPKRYYVAEKFVFDSIPNLIKYH	-0.22201277046055065	0.07807319319364063	-0.0884831296057538	0.10724637200304794
F7IHG0_CALJA	281-362	K	BTK	Callithrix jacchus (White-tufted-ear marmoset)	NA	WYSKHMTRSQAEQLLKQEGKEGGFIVKDSSKAGKYTVSVFAKSTGDCQGVIRHYVVCSTPQSQYYLAEKHLFSTIPELINYH	-0.168622825224003	0.03228912470782081	-0.13337899276270032	0.009161865952245253
F7IHG0_CALJA	281-362	WT	BTK	Callithrix jacchus (White-tufted-ear marmoset)	8	WYSKHMTRSQAEQLLKQEGKEGGFIVRDSSKAGKYTVSVFAKSTGDCQGVIRHYVVCSTPQSQYYLAEKHLFSTIPELINYH	0.033842245610593014	0.04245913809544329	-0.053303496430073746	0.036185409368936466
F7IHG0_CALJA	281-362	X	BTK	Callithrix jacchus (White-tufted-ear marmoset)	NA	WYSKHMTRSQAEQLLKQEGKEGGFIVXDSSKAGKYTVSVFAKSTGDCQGVIRHYVVCSTPQSQYYLAEKHLFSTIPELINYH	-0.29517081011469737	0.04279532101953641	-0.11232620387661119	0.02490890169750976
F8VU91_HUMAN	48-129	WT	SOCS2	Homo sapiens (Human)	NA	WYWGSMTVNEAKEKLKEAPEGTFLIRDSSHSDYLLTISVKTSAGPTNLRIEYQDGKFRLDSIICVKSKLKQFDSVVHLIDYY	-0.32282434731448034	0.11760288087450078	-0.19931842433529134	0.062492367312769304
F8W6V4_HUMAN	139-215	WT	SHF	Homo sapiens (Human)	NA	WYHGAISRTDAENLLRLCKEASYLVRNSETSKNDFSLSLKSSQGFMHMKLSRTKEHKYVLGQNSPPFSSVPEIVHHY	-0.02272210099189778	0.028858347460260746	-0.1921477205642902	0.03908583972570216
FER_HUMAN	460-531	WT	FER TYK3	Homo sapiens (Human)	NA	WYHGAIPRIEAQELLKKQGDFLVRESHGKPGEYVLSVYSDGQRRHFIIQYVDNMYRFEGTGFSNIPQLIDHH	-0.1323191151556532	0.05219150467613802	-0.19762829456551728	0.05106337027672613
FES_HUMAN	460-530	WT	FES FPS	Homo sapiens (Human)	NA	WYHGAIPRAEVAELLVHSGDFLVRESQGKQEYVLSVLWDGLPRHFIIQSLDNLYRLEGEGFPSIPLLIDHL	0.03217712659365114	0.026696199065307534	-0.14867432153483878	0.007991909132666638
FRK_HUMAN	116-193	WT	FRK PTK5 RAK	Homo sapiens (Human)	NA	WFFGAIGRSDAEKQLLYSENKTGSFLIRESESQKGEFSLSVLDGAVVKHYRIKRLDEGGFFLTRRRIFSTLNEFVSHY	-0.13691594766170576	0.05474487821662308	-0.13919556603508249	0.018572683844210788
G1LHK5_AILME	239-323	WT	ITK	Ailuropoda melanoleuca (Giant panda)	132	WYNKSISRDKAEKLLLDTGKEGAFMVRDSRTPGTYTVSVFTKAIVSENNPCIKHYHIKETNENPKRYYVAEKYVFDSIPLLINYH	0.031856714794489094	0.0947943060435855	-0.04724798550082973	0.0659158677495538
G1MBR3_AILME	276-357	WT	BMX	Ailuropoda melanoleuca (Giant panda)	117	WFAGNISRTQSEQLLRQKGKEGAFMVRNSRQVGMYTVSLFSKAMNDKKGTVKHYHVHTNAENKLYLAENYCFDSIPKLIHYH	0.08520439988770134	0.02915623536863573	-0.019294159623027534	0.011272145854304371
G1STI6_RABIT	247-330	WT	TEC	Oryctolagus cuniculus (Rabbit)	75	WYCRNMNRSKAEQLLRSEDKEGGFMVRDSSQPGLYTVSLYTKFGGESSSGFRHYHIKETTTSPKKYYLAEKHAFASIPEIIEYH	-0.03839150099671898	0.05383706617699751	-0.1169269598973966	0.043422926159013525
G3UBJ2_LOXAF	247-331	WT	ITK	Loxodonta africana (African elephant)	150	WYNKSINRDKAEKLLLDTGKEGAFMVRDSRTPGTYTVSVFTKAVVSENNPCIKHYHIKETNDNPKRYYVAEKYVFDSIPLLINYH	-0.06492588089145608	0.014340761645402463	-0.06627586624999474	0.05825960131167497
G5B8D6_HETGA	248-331	WT	TEC GW7_00869	Heterocephalus glaber (Naked mole rat)	86	WYCRNTNRSKAEQLLRIEDKEGGFMVRDSSQPGLYTVSLYTKFGGEGSSSFRHYHIKETTTSPKKYYLAEKHAFGSIPEIIEYH	-0.0037436011146100706	0.05128843815859542	-0.10958843483775045	0.02415748950793852
GRAP2_HUMAN	58-132	WT	GRAP2 GADS GRB2L GRID	Homo sapiens (Human)	NA	WFHEGLSRHQAENLLMGKEVGFFIIRASQSSPGDFSISVRHEDDVQHFKVMRDNKGNYFLWTEKFPSLNKLVDYY	-0.1874207916680256	0.025650068620680273	-0.16587522938853885	0.07446217914270362
GRAP_HUMAN	60-135	WT	GRAP	Homo sapiens (Human)	NA	WYSGRISRQLAEEILMKRNHLGAFLIRESESSPGEFSVSVNYGDQVQHFKVLREASGKYFLWEEKFNSLNELVDFY	-0.14468325533937826	0.02162795167209952	-0.192435996981981	0.06602771024274316
H0VD88_CAVPO	225-308	WT	TEC	Cavia porcellus (Guinea pig)	85	WYCRNTNRSKAEQLLRTEDKEGGFMVRDSSQPGLYTVSLYTKFGGEGSSSFRHYHIKETATSPKKYYLAEKHAFGSIPEIIEYH	-0.08129069568397022	0.041863844677996184	0.028454640967759442	0.04663373569343872
H0XW86_OTOGA	284-365	K	BTK	Otolemur garnettii (Small-eared galago) (Garnett's greater bushbaby)	NA	WYSKHMTRRQAEQLLKQEGKEGGFIVKDSSKAGKYTVSVFAKSTGDPQGVIRHYVVCSTPQSQYYLAEKHLFSTIPELINYH	-0.24039987214119057	0.031642921412596454	-0.10134071888064831	0.028263287570882218
H0XW86_OTOGA	284-365	WT	BTK	Otolemur garnettii (Small-eared galago) (Garnett's greater bushbaby)	2	WYSKHMTRRQAEQLLKQEGKEGGFIVRDSSKAGKYTVSVFAKSTGDPQGVIRHYVVCSTPQSQYYLAEKHLFSTIPELINYH	-0.053619124476580085	0.014196549045877128	-0.053151390076141024	0.012270234399106477
H0XW86_OTOGA	284-365	X	BTK	Otolemur garnettii (Small-eared galago) (Garnett's greater bushbaby)	NA	WYSKHMTRRQAEQLLKQEGKEGGFIVXDSSKAGKYTVSVFAKSTGDPQGVIRHYVVCSTPQSQYYLAEKHLFSTIPELINYH	-0.3091579621825873	0.062314823194026064	-0.1328290719881075	0.02806544931244528
H0Y3C5_HUMAN	143-225	WT	HCK	Homo sapiens (Human)	NA	WFFKGISRKDAERQLLAPGNMLGSFMIRDSETTKGSYSLSVRDYDPRQGDTVKHYKIRTLDNGGFYISPRSTFSTLQELVDHY	-0.08866529067642676	0.09782640390622002	0.0490134512433436	0.08984857761094893
H3BU69_HUMAN	3-68	WT	CSK	Homo sapiens (Human)	NA	WFHGKITREQAERLLYPPETGLFLVRESTNYPGDYTLCVSCDGKVEHYRIMYHASKLSIDEEVYFE	-0.10036228366146917	0.0347769395200365	-0.20392005621521492	0.032573457256382304
I3LN58_PIG	281-362	K	BTK	Sus scrofa (Pig)	NA	WYSKHMTRSQAEQLLKQEGKEGGFIVKDSSKAGKYTVSVFAKATGEPQGVIRHYVVCSTPQSQYYLAEKHLFSTIPELINYH	-0.14746963840131377	0.026756120548314683	-0.13785191273563757	0.00721718906012345
I3LN58_PIG	281-362	WT	BTK	Sus scrofa (Pig)	35	WYSKHMTRSQAEQLLKQEGKEGGFIVRDSSKAGKYTVSVFAKATGEPQGVIRHYVVCSTPQSQYYLAEKHLFSTIPELINYH	-0.04353000801312783	0.027651472406091164	-0.03567413190550431	0.009420986293307317
I3LN58_PIG	281-362	X	BTK	Sus scrofa (Pig)	NA	WYSKHMTRSQAEQLLKQEGKEGGFIVXDSSKAGKYTVSVFAKATGEPQGVIRHYVVCSTPQSQYYLAEKHLFSTIPELINYH	-0.21568422443762172	0.046530682054368264	-0.0919206550120027	0.0234401759953517
I3MD63_ICTTR	239-323	WT	ITK	Ictidomys tridecemlineatus (Thirteen-lined ground squirrel) (Spermophilus tridecemlineatus)	146	WYNKSISRDKAEKLLLDTGKEGAFMVRDSRTPGTYTLSVFTKAIVSENNPCIKHYHIKETNDNPKRYYVAEKYVFDSIPLLINYH	-0.11749267272369496	0.05181818415294095	-0.024008443314911997	0.02307033847128268
ITK_HUMAN	239-323	WT	ITK EMT LYK	Homo sapiens (Human)	151	WYNKSISRDKAEKLLLDTGKEGAFMVRDSRTAGTYTVSVFTKAVVSENNPCIKHYHIKETNDNPKRYYVAEKYVFDSIPLLINYH	-0.017138564736936646	0.05115938736842788	-0.05461885635553654	0.08011007851223957
K7F777_PELSI	277-359	K	BTK	Pelodiscus sinensis (Chinese softshell turtle) (Trionyx sinensis)	NA	WYSKNITRSQAEQLLKQEGKEGGFIVKDSTSKTGKYTVSVFAKSAGDTQGVIRHYVVCSTPQNQYYLAEKHFFTTIPELITYH	-0.19096395514665296	0.06021820466525802	-0.11295850989986515	0.0483657071757489
K7F777_PELSI	277-359	WT	BTK	Pelodiscus sinensis (Chinese softshell turtle) (Trionyx sinensis)	20	WYSKNITRSQAEQLLKQEGKEGGFIVRDSTSKTGKYTVSVFAKSAGDTQGVIRHYVVCSTPQNQYYLAEKHFFTTIPELITYH	-0.017217362999883384	0.03015192816040735	-0.04383252085676482	0.03878899707969834
L5L1K8_PTEAL	239-323	WT	PAL_GLEAN10018814	Pteropus alecto (Black flying fox)	142	WYNKSISRDKAEKLLLDTGKEGAFMVRDSRTPGTYTVSVFTKAIVSENNPCIKHYHIKETNDNPKRYYVAEKYVFDSIPLLINYH	-0.0504210496157383	0.0427878543321296	-0.08954587059439416	0.03139290885772275
L9L9I7_TUPCH	246-329	WT	TREES_T100002488	Tupaia chinensis (Chinese tree shrew)	82	WYCRNTNRSKAEQLLRTEDKEGGFMVRDSSQPGLYTVSLYTKFGGEGSSGFRHYHIKETTTSPKKYYLAEKHAFSSIPEIIEYH	-0.050602104906692584	0.07510942146567991	0.15738249000522853	0.0509226939329159
LCP2_HUMAN	422-505	WT	LCP2	Homo sapiens (Human)	NA	WYVSYITRPEAEAALRKINQDGTFLVRDSSKKTTTNPYVLMVLYKDKVYNIQIRYQKESQVYLLGTGLRGKEDFLSVSDIIDYF	-0.11561725934985667	0.03613296183203054	-0.16199771662313697	0.06915651563106533
LYN_HUMAN	129-211	WT	LYN JTK8	Homo sapiens (Human)	NA	WFFKDITRKDAERQLLAPGNSAGAFLIRESETLKGSFSLSVRDFDPVHGDVIKHYKIRSLDNGGYYISPRITFPCISDMIKHY	-0.03651073226595383	0.0382615492312207	-0.07905708706865847	0.0706908116529127
M3WMI5_FELCA	280-354	K	BTK	Felis catus (Cat) (Felis silvestris catus)	NA	WYSKHMTRSQAEQLLKQEGKEGGFIVKDSSKAGKYTVSVFAKSTGDSQGVIRHYVVCSTPQSQYYLAARNCLVND	-0.19643413548999222	0.06960145464189306	-0.07877361496993461	0.043647937770037275
M3WMI5_FELCA	280-354	WT	BTK	Felis catus (Cat) (Felis silvestris catus)	NA	WYSKHMTRSQAEQLLKQEGKEGGFIVRDSSKAGKYTVSVFAKSTGDSQGVIRHYVVCSTPQSQYYLAARNCLVND	-0.23612953973137915	0.03640447234998407	-0.1077423849626741	0.02521491040793689
M3XU75_MUSPF	276-357	WT	BMX	Mustela putorius furo (European domestic ferret) (Mustela furo)	121	WFAGNISRAQSEQLLRQKGKEGAFMVRNSRQAGMYTVSLFSKAVDDKKGTVKHYHVHTNAENKLYLAENYCFDSIPQLIHYH	-0.023734956371674575	0.06342519206812705	0.045912978310641846	0.032069646213405315
NCK1_HUMAN	282-356	WT	NCK1 NCK	Homo sapiens (Human)	NA	WYYGKVTRHQAEMALNERGHEGDFLIRDSESSPNDFSVSLKAQGKNKHFKVQLKETVYCIGQRKFSTMEELVEHY	-0.15391293887221585	0.052514394610336336	-0.22784000673159033	0.08482970540112722
NCK2_HUMAN	285-359	WT	NCK2 GRB4	Homo sapiens (Human)	NA	WYYGNVTRHQAECALNERGVEGDFLIRDSESSPSDFSVSLKASGKNKHFKVQLVDNVYCIGQRRFHTMDELVEHY	-0.11908870440125467	0.09430379537721933	-0.18952892010562172	0.039195575186604825
P85A_HUMAN	624-698	WT	PIK3R1 GRB1	Homo sapiens (Human)	NA	WNVGSSNRNKAENLLRGKRDGTFLVRESSKQGCYACSVVVDGEVKHCVINKTATGYGFAEPYNLYSSLKELVLHY	-0.14886690637146294	0.047345424626045615	-0.16079487575559356	0.020529245863513023
P85B_HUMAN	622-696	WT	PIK3R2	Homo sapiens (Human)	NA	WYVGKINRTQAEEMLSGKRDGTFLIRESSQRGCYACSVVVDGDTKHCVIYRTATGFGFAEPYNLYGSLKELVLHY	-0.07100144438003114	0.03512958320307917	-0.13257626065030398	0.024954139622398532
PLCG1_HUMAN	668-741	WT	PLCG1 PLC1	Homo sapiens (Human)	NA	WYHASLTRAQAEHMLMRVPRDGAFLVRKRNEPNSYAISFRAEGKIKHCRVQQEGQTVMLGNSEFDSLVDLISYY	0.035449734472613986	0.06447586526125357	-0.13657843559983082	0.02796553566171862
PTK6_HUMAN	78-155	WT	PTK6 BRK	Homo sapiens (Human)	NA	WFFGCISRSEAVRRLQAEGNATGAFLIRVSEKPSADYVLSVRDTQAVRHYKIWRRAGGRLHLNEAVSFLSLPELVNYH	-0.002630918548205208	0.03358477290720912	-0.11178681357150366	0.0638053632722292
PTN11_HUMAN	6-81	WT	PTPN11 PTP2C SHPTP2	Homo sapiens (Human)	NA	WFHPNITGVEAENLLLTRGVDGSFLARPSKSNPGDFTLSVRRNGAVTHIKIQNTGDYYDLYGGEKFATLAELVQYY	-0.1407263665918479	0.09246805700949783	-0.18003183174863038	0.010849068625915836
PTN6_HUMAN	110-194	WT	PTPN6 HCP PTP1C	Homo sapiens (Human)	NA	WYHGHMSGGQAETLLQAKGEPWTFLVRESLSQPGDFVLSVLSDQPKAGPGSPLRVTHIKVMCEGGRYTVGGLETFDSLTDLVEHF	-0.24937676784693832	0.09169459691152773	-0.07090645519020951	0.03802945535393483
Q5JY90_HUMAN	281-355	K	BTK hCG_20400	Homo sapiens (Human)	NA	WYSKHMTRSQAEQLLKQEGKEGGFIVKDSSKAGKYTVSVFAKSTGDPQGVIRHYVVCSTPQSQYYLAARNCLVND	-0.21414283680692026	0.06570013193630565	-0.08872426672290601	0.03039040880079812
Q5JY90_HUMAN	281-355	WT	BTK hCG_20400	Homo sapiens (Human)	NA	WYSKHMTRSQAEQLLKQEGKEGGFIVRDSSKAGKYTVSVFAKSTGDPQGVIRHYVVCSTPQSQYYLAARNCLVND	-0.20003002514616466	0.04728477681256255	-0.11903527287087957	0.02432614065265293
Q8CFK4_MOUSE	224-307	WT	Tec	Mus musculus (Mouse)	84	WYCRNTNRSKAEQLLRTEDKEGGFMVRDSSQPGLYTVSLYTKFGGEGSSGFRHYHIKETATSPKKYYLAEKHAFGSIPEIIEYH	-0.02737441980584235	0.021623086847573733	0.160340113938136	0.06180295081625165
R4GB22_ANOCA	281-363	K	BTK	Anolis carolinensis (Green anole) (American chameleon)	NA	WYSKNITRRQAEQLLKQEGKDGGFIVKDSTRNMGKYTVSVFAKSSGEPQGTIRHYVVCSTPQNQYFLAEKHLFSTIPELIIYH	-0.05696242399799241	0.053006956909932415	-0.19587189321254297	0.06307468025914298
R4GB22_ANOCA	281-363	WT	BTK	Anolis carolinensis (Green anole) (American chameleon)	22	WYSKNITRRQAEQLLKQEGKDGGFIVRDSTRNMGKYTVSVFAKSSGEPQGTIRHYVVCSTPQNQYFLAEKHLFSTIPELIIYH	0.01477697363584202	0.029547301432130028	-0.10856844184676827	0.047786109031974264
RASA1_HUMAN	181-256	WT	RASA1 GAP RASA	Homo sapiens (Human)	NA	WYHGKLDRTIAEERLRQAGKSGSYLIRESDRRPGSFVLSFLSQMNVVNHFRIIAMCGDYYIGGRRFSSLSDLIGYY	0.0827288263032851	0.09658426384450744	-0.1403576010893283	0.04353433702901385
S7N0E0_MYOBR	242-326	WT	D623_10034820	Myotis brandtii (Brandt's bat)	148	WYNKSISRDKAEKLLLDTGKEGAFMVRDSRTPGTYTLSVFTKAIVSESNPCIKHYHIKETNDNPKRYYVAEKYVFDSIPLLINYH	0.014002498149637374	0.08486339670045016	-0.1061166201729979	0.010499087819179477
SH21A_HUMAN	6-87	WT	SH2D1A DSHP SAP	Homo sapiens (Human)	NA	VYHGKISRETGEKLLLATGLDGSYLLRDSESVPGVYCLCVLYHGYIYTYRVSQTETGSWSAETAPGVHKRYFRKIKNLISAF	-0.05763369450722165	0.13479043987737827	-0.03136130414663584	0.01970110986567325
SH21B_HUMAN	5-86	WT	SH2D1B EAT2	Homo sapiens (Human)	NA	YYHGRLTKQDCETLLLKEGVDGNFLLRDSESIPGVLCLCVSFKNIVYTYRIFREKHGYYRIQTAEGSPKQVFPSLKELISKF	0.10124824593234762	0.08843142643463542	-0.0899205468177	0.055298936380225816
SH23A_HUMAN	15-95	WT	SH2D3A NSP1 UNQ175/PRO201	Homo sapiens (Human)	NA	WYHGLLSRQKAEALLQQNGDFLVRASGSRGGNPVISCRWRGSALHFEVFRVALRPRPGRPTALFQLEDEQFPSIPALVHSY	-0.1795578203785928	0.06887702320148452	-0.1290523230892419	0.024531112600048678
SH2D3_HUMAN	220-300	WT	SH2D3C NSP3 UNQ272/PRO309/PRO34088	Homo sapiens (Human)	NA	WYHGRIPREVSETLVQRNGDFLIRDSLTSLGDYVLTCRWRNQALHFKINKVVVKAGESYTHIQYLFEQESFDHVPALVRYH	-0.08626734290677206	0.03773576029943353	-0.025427686948879657	0.022509053275769034
SH2D7_HUMAN	51-126	WT	SH2D7	Homo sapiens (Human)	NA	WFHGFITRKQTEQLLRDKALGSFLIRLSDRATGYILSYRGSDRCRHFVINQLRNRRYIISGDTQSHSTLAELVHHY	0.07535646684034862	0.08396589574045751	-0.1643021646956588	0.0391322779550683
SHB_HUMAN	410-485	WT	SHB	Homo sapiens (Human)	NA	WYHGAISRGDAENLLRLCKECSYLVRNSQTSKHDYSLSLRSNQGFMHMKLAKTKEKYVLGQNSPPFDSVPEVIHYY	-0.009500986539347809	0.08294314064709403	-0.15205960854095382	0.026647985824295138
SHC1_HUMAN	488-559	WT	SHC1 SHC SHCA	Homo sapiens (Human)	NA	WFHGKLSRREAEALLQLNGDFLVRESTTTPGQYVLTGLQSGQPKHLLLVDPEGVVRTKDHRFESVSHLISYH	-0.0018538599083222302	0.06964047150153506	-0.20404226444177873	0.035858887934352685
SHC2_HUMAN	487-558	WT	SHC2 SCK SHCB	Homo sapiens (Human)	NA	WYHGRMSRRAAERMLRADGDFLVRDSVTNPGQYVLTGMHAGQPKHLLLVDPEGVVRTKDVLFESISHLIDHH	0.06303629114687298	0.08916623994341358	-0.22520596003305496	0.057960997245997785
SHC3_HUMAN	499-570	WT	SHC3 NSHC SHCC	Homo sapiens (Human)	NA	WYQGEMSRKEAEGLLEKDGDFLVRKSTTNPGSFVLTGMHNGQAKHLLLVDPEGTIRTKDRVFDSISHLINHH	-0.14076313056383752	0.04464593511920872	-0.2164559325230535	0.04720402348596682
SHD_HUMAN	240-316	WT	SHD	Homo sapiens (Human)	NA	WFHGPLNRADAESLLSLCKEGSYLVRLSETNPQDCSLSLRSSQGFLHLKFARTRENQVVLGQHSGPFPSVPELVLHY	0.014145810066895486	0.0628003349188651	-0.1977297609365657	0.044497620560602774
SHE_HUMAN	395-471	WT	SHE	Homo sapiens (Human)	NA	WYHGAISRAEAESRLQPCKEAGYLVRNSESGNSRYSIALKTSQGCVHIIVAQTKDNKYTLNQTSAVFDSIPEVVHYY	-0.01729868906403161	0.04520007352934287	-0.18651051291967896	0.06438600241980169
SHIP1_HUMAN	5-86	WT	INPP5D SHIP SHIP1	Homo sapiens (Human)	NA	WNHGNITRSKAEELLSRTGKDGSFLVRASESISRAYALCVLYRNCVYTYRILPNEDDKFTVQASEGVSMRFFTKLDQLIEFY	0.07806306084103183	0.09405980563332386	-0.16222560022841093	0.08916717502637782
SHIP2_HUMAN	21-102	WT	INPPL1 SHIP2	Homo sapiens (Human)	NA	WYHRDLSRAAAEELLARAGRDGSFLVRDSESVAGAFALCVLYQKHVHTYRILPDGEDFLAVQTSQGVPVRRFQTLGELIGLY	0.2973717750985535	0.07463871091477084	0.19743790788469598	0.018419880054542443
SLAP1_HUMAN	84-160	WT	SLA SLAP SLAP1	Homo sapiens (Human)	NA	WLFEGLGRDKAEELLQLPDTKVGSFMIRESETKKGFYSLSVRHRQVKHYRIFRLPNNWYYISPRLTFQCLEDLVNHY	-0.19272098708350402	0.05382009374943823	-0.2103853369722575	0.07957817497487474
SLAP2_HUMAN	94-176	WT	SLA2 C20orf156 SLAP2	Homo sapiens (Human)	NA	WLYEGLSREKAEELLLLPGNPGGAFLIRESQTRRGSYSLSVRLSRPASWDRIRHYRIHCLDNGWLYISPRLTFPSLQALVDHY	-0.049783885298276806	0.04247679091067845	-0.031074358719468412	0.054287489296113906
SRC_HUMAN	151-233	WT	SRC SRC1	Homo sapiens (Human)	NA	WYFGKITRRESERLLLNAENPRGTFLVRESETTKGAYCLSVSDFDNAKGLNVKHYKIRKLDSGGFYITSRTQFNSLQQLVAYY	0.23991360255812258	0.04225862473878053	0.0497367873045143	0.04378231545879412
SRMS_HUMAN	120-197	WT	SRMS C20orf148	Homo sapiens (Human)	NA	WYFSGVSRTQAQQLLLSPPNEPGAFLIRPSESSLGGYSLSVRAQAKVCHYRVSMAADGSLYLQKGRLFPGLEELLTYY	0.05407291114376597	0.054365583164436945	0.05529560366899454	0.047821119339705974
TEC_HUMAN	247-330	WT	TEC PSCTK4	Homo sapiens (Human)	76	WYCRNMNRSKAEQLLRSEDKEGGFMVRDSSQPGLYTVSLYTKFGGEGSSGFRHYHIKETTTSPKKYYLAEKHAFGSIPEIIEYH	-0.12169249583829678	0.0276258370162458	0.03002150701475592	0.010663680537565527
TXK_HUMAN	150-231	WT	TXK PTK4 RLK	Homo sapiens (Human)	162	WYHRNITRNQAEHLLRQESKEGAFIVRDSRHLGSYTISVFMGARRSTEAAIKHYQIKKNDSGQWYVAERHAFQSIPELIWYH	0.13247239962981638	0.0696870202099972	-0.06310567728126518	0.02421834327889588
W5PNG3_SHEEP	239-323	WT	ITK	Ovis aries (Sheep)	140	WYNKNISRDKAEKLLLDTGKEGAFMVRDSRTPGTYTVSVFTKANVSENNPCIKHYHIKETNDNPKRYYVAEKYVFDSIPILINYH	-0.04368976619830978	0.04578769368980381	0.030413727335208987	0.06702499354549976
W5Q5S4_SHEEP	150-231	WT	TXK	Ovis aries (Sheep)	173	WYHRNITRNQAEHLLRQESKEGAFIVRDSRHLGSYTISVFIRDKRDMEATIKHYQIKRNDSGQWYVAERHLFQSIPELIWYH	0.05761045108210632	0.049039051854090715	-0.07768241109858537	0.04948189203755461
YES_HUMAN	158-240	WT	YES1 YES	Homo sapiens (Human)	NA	WYFGKMGRKDAERLLLNPGNQRGIFLVRESETTKGAYSLSIRDWDEIRGDNVKHYKIRKLDNGGYYITTRAQFDTLQKLVKHY	-0.05155233801009218	0.0702245450694327	-0.02935061177081535	0.038421189258165185
ZAP70_HUMAN	163-239	WT	ZAP70 SRK	Homo sapiens (Human)	NA	WYHSSLTREEAERKLYSGAQTDGKFLLRPRKEQGTYALSLIYGKTVYHYLISQDKAGKYCIPEGTKFDTLWQLVEYL	-0.07081641213670943	0.0579815785045142	-0.07892119978855876	0.033942190640680624
BTK-G′ (ancestral)	NA	K	NA	NA	NA	WYSKNITRSQAEQLLKQEGKEGGFIVKDSTSKTGKYTVSVFAKSAVGDPQGVIRHYVVKECSTPQNPKQYYLAEKHLFSTIPELITYH	-0.06818425853945775	0.03573167322925297	0.032991805749859014	0.039157482431888734
BTK-G′ (ancestral)	NA	WT	NA	NA	45	WYSKNITRSQAEQLLKQEGKEGGFIVRDSTSKTGKYTVSVFAKSAVGDPQGVIRHYVVKECSTPQNPKQYYLAEKHLFSTIPELITYH	0.059959804791120015	0.04875056139107316	-0.03133280545115112	0.011823035803840337
BTK-H′ (ancestral)	NA	K	NA	NA	NA	WYSKNITRSQAEQLLKQEGKEGGFIVKDSTSKTGKYTVSVFAKSSVGDPQGTIRHYVVKECSTPQNPKQYYLAEKHLFSTIPELITYH	0.09841100078528217	0.08008629029163686	-0.10947638387440146	0.05751214474500707
BTK-H′ (ancestral)	NA	WT	NA	NA	46	WYSKNITRSQAEQLLKQEGKEGGFIVRDSTSKTGKYTVSVFAKSSVGDPQGTIRHYVVKECSTPQNPKQYYLAEKHLFSTIPELITYH	0.03815551529756865	0.07929370917291137	-0.017654139349637554	0.032229771953460225
BTK-I′ (ancestral)	NA	K	NA	NA	NA	WYSKNITRSQAEQLLKQEGKEGGFIVKDSTSKTGKYTVSVFAKSSVGDPQGTIRHYVVKECSTPQNPKQYYLAEKHLFNSIPELITYH	-0.06454914106973457	0.0435082754894737	-0.05244604950610082	0.03317072884894669
BTK-I′ (ancestral)	NA	WT	NA	NA	47	WYSKNITRSQAEQLLKQEGKEGGFIVRDSTSKTGKYTVSVFAKSSVGDPQGTIRHYVVKECSTPQNPKQYYLAEKHLFNSIPELITYH	0.058954601906819434	0.09993014172333871	-0.0340839940808844	0.029728816869107215
BTK-J′ (ancestral)	NA	K	NA	NA	NA	WYSKNITRSQAEQLLKQEGKEGGFIVKDSTSKTGKYTVSVYAKSSVGDPQGTIRHYVVKECCTPQNPKQYYLAEKHLFNSIPELITYH	-0.05081708713867586	0.04852043501373937	-0.09823484208836351	0.05009178267024824
BTK-J′ (ancestral)	NA	WT	NA	NA	48	WYSKNITRSQAEQLLKQEGKEGGFIVRDSTSKTGKYTVSVYAKSSVGDPQGTIRHYVVKECCTPQNPKQYYLAEKHLFNSIPELITYH	0.05221041581824122	0.06722505869530772	0.03405167921922431	0.06054430022546245
BTK-K′ (ancestral)	NA	K	NA	NA	NA	WYSKNITRSQAEQLLKQEGKEGGFIVKDSTSKTGKYTVSVYAKSSVVDPQGTIRHYVVKECCTPQNPKQYYLAEKHLFNSIPELITYH	-0.06351700720312925	0.021653939407615688	-0.038641109541545364	0.033403598574165444
BTK-K′ (ancestral)	NA	WT	NA	NA	49	WYSKNITRSQAEQLLKQEGKEGGFIVRDSTSKTGKYTVSVYAKSSVVDPQGTIRHYVVKECCTPQNPKQYYLAEKHLFNSIPELITYH	0.07712438762954354	0.08102856595622403	0.012217706498173988	0.02169148160350852
BTK-L′ (ancestral)	NA	K	NA	NA	NA	WYSKNITRSQAEQLLKQEGKEGGFIVKDSTSKTGKYTVSVYAKSSVVDPQGTIRHYVVKECCTPQNPKQYYLAEKHLFNTIPELITYH	-0.03997379766351395	0.05021605241622196	-0.05757087806743418	0.010566596854887861
BTK-L′ (ancestral)	NA	WT	NA	NA	51	WYSKNITRSQAEQLLKQEGKEGGFIVRDSTSKTGKYTVSVYAKSSVVDPQGTIRHYVVKECCTPQNPKQYYLAEKHLFNTIPELITYH	0.11198259936136468	0.035794139623697936	0.02403980673545793	0.02265397467389357
BTK-M′ (ancestral)	NA	K	NA	NA	NA	WYSKNITRSQAEQLLKQEGKEGGFIVKDSTSKTGKYTVSVYAKSSVVDPQGMIRHYVVKECCTPQNPKQYYLAEKHLFNTIPELITYH	-0.04587415171409097	0.06981938822445087	-0.09610857691892144	0.02158257206028476
BTK-M′ (ancestral)	NA	WT	NA	NA	50	WYSKNITRSQAEQLLKQEGKEGGFIVRDSTSKTGKYTVSVYAKSSVVDPQGMIRHYVVKECCTPQNPKQYYLAEKHLFNTIPELITYH	0.05215138683288198	0.050536895361542676	-0.042295582347017316	0.024506520355784142
Other-A′ (ancestral)	NA	K	NA	NA	NA	WYSRNISRSQAEQLLRQEGKEGGFMVKDSTSQPGMYTVSVFTKSSVGDSQGTIRHYHIKERTTSQNPKKYYLAEKHLFDSIPELINYH	0.2706791957582542	0.0348285568196433	0.18687044956238602	0.04072127173316908
Other-A′ (ancestral)	NA	WT	NA	NA	87	WYSRNISRSQAEQLLRQEGKEGGFMVRDSTSQPGMYTVSVFTKSSVGDSQGTIRHYHIKERTTSQNPKKYYLAEKHLFDSIPELINYH	0.31738345054447953	0.05924014372064075	0.2428089221463011	0.04576351800205313
TEC-A′ (ancestral)	NA	WT	NA	NA	71	WYCRNMNRSKAEQLLRSEDKEGGFMVRDSTSQPGLYTVSLYTKFGVGEGSSGFRHYHIKEMTTSPKPKKYYLAEKHAFGSIPELIEYH	0.04164932134322595	0.020995599044644295	-0.10398110071703766	0.0697189004956982
TEC-B′ (ancestral)	NA	WT	NA	NA	70	WYCRNMNRSKAEQLLRSEDKEGGFMVRDSTSQPGLYTVSLYTKFGVGEGSSGFRHYHIKETTTSPKPKKYYLAEKHAFGSIPEIIEYH	-0.03238841483481308	0.08928278757804506	-0.0772252486584676	0.051711525680722376
TEC-C′ (ancestral)	NA	WT	NA	NA	68	WYCRNMNRSKAEQLLRSEDKEGGFMVRDSTSQPGMYTVSLYTKFGVGEGSSGFRHYHIKETTTSPKPKKYYLAEKHAFGSIPEIIEYH	0.04502176989599922	0.06273941725971058	-0.14893279570883086	0.024562998455534012
TEC-D′ (ancestral)	NA	WT	NA	NA	66	WYCRNTNRSKAEQLLRSEDKEGGFMVRDSTSQPGMYTVSLYTKFGVGEGSSGFRHYHIKETTTSPKPKKYYLAEKHAFGSIPEIIEYH	-0.001970031813581099	0.024869719786358577	-0.05480504879046342	0.03652600771448412
TEC-E′ (ancestral)	NA	WT	NA	NA	62	WYCRNTNRSKAEQLLRSEDKEGGFMVRDSTSQPGMYTVSLYTKFGVGEGSSGFRHYHIKETTTSPKPKKYYLAEKHAFSSIPEIIEYH	-0.0191549718309644	0.03955284456304381	-0.09707824722433547	0.046993831580256495
TEC-F′ (ancestral)	NA	WT	NA	NA	63	WYCRNTNRSKAEQLLRTEDKEGGFMVRDSTSQPGLYTVSLYTKFGVGEGSSGFRHYHIKETTTSPKPKKYYLAEKHAFSSIPEIIEYH	-0.03927784638514992	0.04971298997738712	-0.06022300106888769	0.03907345351573051
TEC-G′ (ancestral)	NA	WT	NA	NA	65	WYCRNTNRSKAEQLLRTEDKEGGFMVRDSTSQPGLYTVSLYTKFGVGEGSSGFRHYHIKETATSPKPKKYYLAEKHAFGSIPEIIEYH	0.05673349495305858	0.05553314765119362	-0.13406138735224352	0.0387944087855765
TEC-H′ (ancestral)	NA	WT	NA	NA	64	WYCRNTNRSKAEQLLRTEDKEGGFMVRDSTSQPGLYTVSLYTKFGVGEGSSSFRHYHIKETATSPKPKKYYLAEKHAFGSIPEIIEYH	-0.02074808691621432	0.06104311350879314	-0.12672988933721738	0.046342618753477026
TEC-I′ (ancestral)	NA	WT	NA	NA	69	WYCRNMNRSKAEQLLRSEDKEGGFMVRDSTSQPGMYTVSLYTKFGVGEGSSGFRHYHIKETMTSPKPKKYYLAEKHAFGSIPEIIEYH	-0.17438561807552583	0.02230476128324095	-0.17815047020624167	0.060913012884871894
TEC-J′ (ancestral)	NA	WT	NA	NA	67	WYCRNMNRSKAEQLLRSEDKEGGFMVRDSTSQPGMYTVSLYTKFGVGEGSSGFRHYHIKETTTSPKPKKYYLAEKHAFASIPEIIEYH	-0.13172584498566084	0.07048393263158005	-0.05851814814344978	0.01934198418838767
Other-B′ (ancestral)	NA	K	NA	NA	NA	WYSRNISRSQAEQLLRQEGKEGAFMVKDSTSQPGMYTVSVFTKAVVGDNKGTIKHYHIKERTTSENPKKYYLAEKHLFDSIPELINYH	0.2539585179223634	0.03629360008585099	0.18278074181015722	0.03431987909909735
Other-B′ (ancestral)	NA	WT	NA	NA	88	WYSRNISRSQAEQLLRQEGKEGAFMVRDSTSQPGMYTVSVFTKAVVGDNKGTIKHYHIKERTTSENPKKYYLAEKHLFDSIPELINYH	0.2547024449677384	0.07825244683569745	0.19666280091899024	0.010892248913214787
BMX-F′ (ancestral)	NA	WT	NA	NA	89	WFAGNISRSQSEQLLRQKGKEGAFMVRNSTSQVGMYTVSLFSKAVVNDKKGTVKHYHVKEHTNAENPKKLYLAENYCFDSIPELIHYH	0.15214266702555523	0.02479668785909995	0.040516237347195984	0.05381109304803325
BMX-K′ (ancestral)	NA	WT	NA	NA	90	WFAGNISRSQSEQLLRQKGKEGAFMVRNSTSQVGMYTVSLFSKAVVNDKKGTVKHYHVKEHTNAENPKKLYLAENYCFDSIPKLIHYH	0.11706683771810705	0.07324759664160173	0.03631154082327636	0.040670049425541345
BMX-H′ (ancestral)	NA	WT	NA	NA	91	WFAGDISRSQSEQLLRQKGKEGAFMVRNSTSQVGMYTVSLFSKAVVNDKKGTVKHYHVKEHTNAENPKKLYLAENYCFDSIPKLIHYH	0.2084386398049668	0.035813222332030166	0.07170101872515532	0.03659507449466985
BMX-I′ (ancestral)	NA	WT	NA	NA	95	WFAGNISRSQSEQLLRQKGKEGAFMVRNSTSQVGMYTVSLFSKAVVDDKKGTVKHYHVKEHTNAENPKKLYLAENYCFDSIPKLIHYH	0.1362974193047659	0.08975540238300753	0.010120187578074568	0.0537487280959696
BMX-B′ (ancestral)	NA	WT	NA	NA	96	WFAGNISRSQSEQLLRQKGKEGAFMVRNSTRQVGMYTVSLFSKAVVDDKKGTVKHYHVKEHTNAENPKKLYLAENYCFDSIPKLIHYH	0.11436843564159241	0.07309692606747567	-0.057038114256252825	0.030498615561032262
BMX-C′ (ancestral)	NA	WT	NA	NA	97	WFAGNISRAQSEQLLRQKGKEGAFMVRNSTRQVGMYTVSLFSKAVVDDKKGTVKHYHVKEHTNAENPKKLYLAENYCFDSIPKLIHYH	0.08802494318620172	0.07682696540438085	0.040583166692808814	0.0201907554942884
BMX-D′ (ancestral)	NA	WT	NA	NA	99	WFAGNISRAQSEQLLRQKGKEGAFMVRNSTRQVGMYTVSLFSKAMVNDKKGTVKHYHVKEHTNAENPKKLYLAENYCFDSIPKLIHYH	0.1947078565323468	0.053847994002059536	0.06439253063379462	0.03927298536589147
BMX-A′ (ancestral)	NA	WT	NA	NA	98	WFAGNISRAQSEQLLRQKGKEGAFMVRNSTRQAGMYTVSLFSKAVVDDKKGTVKHYHVKEHTNAENPKKLYLAENYCFDSIPQLIHYH	0.03886931235989362	0.0647983294285373	0.03195182039943377	0.024443726513272916
BMX-G′ (ancestral)	NA	WT	NA	NA	92	WFAGNISRSQSEQLLRQKGKEGAFMVRNSTSQAGMYTVSLFSKAVVDDKKGTVKHYHVKEHTNAENPKKLYLAENYCFDSIPKLIHYH	0.14969163943717587	0.022581681319651114	0.1061127389057556	0.0034545491677135513
BMX-E′ (ancestral)	NA	WT	NA	NA	94	WFAGNISRSQSEQLLRQKGKEGAFMVRNSTSQAGMYTVSLFSKAMVDDKKGTVKHYHVKEHTNAENPKKLYLAENYCFDSIPKLIHYH	0.20146629610107877	0.06485446977887988	-0.0208783687288384	0.01930468238783859
BMX-J′ (ancestral)	NA	WT	NA	NA	93	WFAGNISRSQSEQLLRQKGKEGAFMVRNSTSQAGMYTVSLFSKAMVNDKKGTVKHYHVKEHTNAENPKKLYLAENYCFDSIPKLIHYH	0.17636625450692697	0.04187851827784483	0.1706129133420271	0.01731444341722111
Other-C′ (ancestral)	NA	WT	NA	NA	124	WYNRNISRNQAEKLLRQEGKEGAFMVRDSTRQPGTYTVSVFTKAIVSDNNATIKHYHIKEKKTNDNPKKYYVAEKHLFDSIPELINYH	0.16410540883970937	0.0481510286061329	0.06921852439024408	0.12407366693003445
TXK-A′ (ancestral)	NA	WT	NA	NA	184	WYHRNITRNQAERLLRQESKEGAFIVRDSTRHLGSYTISVFIRARVRSTEATIKHYQIKEKKTDSGPKQWYVAERHLFQSIPELIWYH	0.3183613136517364	0.0363245596891084	0.15331563217930147	0.04169748059968043
TXK-B′ (ancestral)	NA	WT	NA	NA	185	WYHRNITRNQAERLLRQESKEGAFIVRDSTRHLGSYTISVFIRARVRSTEATIKHYQIKEKKNDSGPKQWYVAERHLFQSIPELIWYH	0.29501963421907956	0.09587692709598582	0.13748611957914667	0.056093403586012815
TXK-C′ (ancestral)	NA	WT	NA	NA	183	WYHRNITRNQAERLLRQESKEGAFIVRDSTRHLGSYTISVFIRARVRSMEATIKHYQIKEKKNDSGPKQWYVAERHLFQSIPELIWYH	0.23251976374093342	0.027758799157212917	0.06776207912099966	0.039926384390648446
TXK-D′ (ancestral)	NA	WT	NA	NA	182	WYHRNITRNQAERLLRQESKEGAFIVRDSTRHLGSYTISVFIRDRVRSMEATIKHYQIKEKKNDSGPKQWYVAERHLFQSIPELIWYH	0.2776524363007913	0.05014921125520377	0.17228079790499098	0.0383290143717395
TXK-E′ (ancestral)	NA	WT	NA	NA	179	WYHRNITRNQAERLLRQESKEGAFIVRDSTRHLGSYTISVFIRDRVRNMEATIKHYQIKEKKNDSGPKQWYVAERHLFQSIPELIWYH	0.1725902876974193	0.03294968827552882	0.21373271656810228	0.04936075017817569
TXK-F′ (ancestral)	NA	WT	NA	NA	178	WYHRNITRNQAERLLRQESKEGAFIVRDSTRHLGSYTISVFIRDKVRDMEATIKHYQIKEKRNDSGPKQWYVAERHLFQSIPELIWYH	0.25352798369206264	0.02809890335541377	0.12258600291988624	0.016220645761732506
TXK-G′ (ancestral)	NA	WT	NA	NA	181	WYHRNITRNQAERILRQESKEGAFIVRDSTRHLGSYTISVFIRDRVRNMEATIKHYQIKEKKNDSGPKQWYVAERHLFQSIPELIWYH	0.2256825950392739	0.05620686949825959	0.20879264985595336	0.03495428324256973
TXK-H′ (ancestral)	NA	WT	NA	NA	180	WYHRNITRNQAERILRQESKEGAFIVRDSTRHLGSYTISVFIKARVRNMEATIKHYQIKEKKNDSGPKQWYVAERHLFQSIPELIWYH	0.23078033840306128	0.04621702347090653	0.16686655241214904	0.06591965465690326
TXK-I′ (ancestral)	NA	WT	NA	NA	186	WYHRNITRNQAERLLRQESKEGAFIVRDSTRHLGSYTISVFIGARVRSTEATIKHYQIKEKKNDSGPKQWYVAERHLFQSIPELIWYH	0.26038487423711104	0.06831577797622819	0.20320151525680472	0.0272472418731588
TXK-J′ (ancestral)	NA	WT	NA	NA	188	WYHRNITRNQAEHLLRQESKEGAFIVRDSTRHLGSYTISVFIGARVRSTEATIKHYQIKEKKNDSGPKQWYVAERHLFQSIPELIWYH	0.25447312482538637	0.030034248199684525	0.16529964783631493	0.014752835314390061
TXK-K′ (ancestral)	NA	WT	NA	NA	187	WYHRNITRNQAERLLRQESKEGAFIVRDSTRHLGSYTISVFIGARVRSTEAAIKHYQIKEKKNDSGPKQWYVTERHVFQSIPELIWYH	0.2896077495110563	0.07100290673312208	0.1618208859405039	0.08772873490608414
ITK-A′ (ancestral)	NA	WT	NA	NA	134	WYNKSISRDKAEKLLLDEGKEGAFMVRDSTRTPGTYTVSVFTKAIVSENNPCIKHYHIKEKETNDNPKRYYVAEKYVFDSIPNLINYH	-0.03542644349118525	0.07155248157739812	-0.051456141797739045	0.05497984087222768
ITK-B′ (ancestral)	NA	WT	NA	NA	135	WYNKSISRDKAEKLLLDTGKEGAFMVRDSTRTPGTYTVSVFTKAIVSENNPCIKHYHIKEKETNDNPKRYYVAEKYVFDSIPLLINYH	0.18263153305222365	0.06879621631634637	0.058547734100041694	0.0940784963095533
ITK-C′ (ancestral)	NA	WT	NA	NA	138	WYNKSISRDKAEKLLLDTGKEGAFMVRDSTRTPGTYTVSVFTKAVVSENNPCIKHYHIKEKETNDNPKRYYVAEKYVFDSIPLLINYH	0.11396763993920256	0.14602471694538785	-0.02330673342718011	0.13864235117889465
ITK-D′ (ancestral)	NA	WT	NA	NA	137	WYNKNISRDKAEKLLLDTGKEGAFMVRDSTRTPGTYTVSVFTKANVSENNPCIKHYHIKEKETNDNPKRYYVAEKYVFDSIPLLINYH	0.06761858362292014	0.13066170171514208	-0.025051231000381178	0.07776505994526012
ITK-E′ (ancestral)	NA	WT	NA	NA	136	WYNKSISRDKAEKLLLDTGKEGAFMVRDSTRTPGTYTLSVFTKAIVSENNPCIKHYHIKEKETNDNPKRYYVAEKYVFDSIPLLINYH	0.15768337276465055	0.08342964579945186	-0.0044388549547982785	0.06705073364100436
ITK-F′ (ancestral)	NA	WT	NA	NA	133	WYNKSISRDKAEKLLLDTGKEGAFMVRDSTRTPGTYTVSVFTKAIVSENNPCIKHYHIKEKETNENPKRYYVAEKYVFDSIPLLINYH	-0.011206223632079343	0.0317173329876638	0.011781456821114034	0.051976647335319634
BTK-N′ (ancestral)	NA	K	NA	NA	NA	WYSKHMTRSQAEQLLKQEGKEGGFIVKDSTSKAGKYTVSVFTKSAVGDPQGVIRHYVVKECSTPQSPKQYYLAEKHLFSTIPELINYH	-0.06103885400159921	0.10462906447124706	-0.11928243715291559	0.047800824143726175
BTK-N′ (ancestral)	NA	WT	NA	NA	41	WYSKHMTRSQAEQLLKQEGKEGGFIVRDSTSKAGKYTVSVFTKSAVGDPQGVIRHYVVKECSTPQSPKQYYLAEKHLFSTIPELINYH	0.07054378274299603	0.060718682113767276	-0.07929316939005025	0.01815753649214281
BTK-O′ (ancestral)	NA	K	NA	NA	NA	WYSKHMTRSQAEELLKQEGKEGGFIVKDSTSKAGKYTVSVFAKSTVGDPQGVIRHYVVKECSTPQSPKQYYLAEKHLFSTIPELINYH	-0.14251608711113853	0.0656458461718572	-0.13073740996545488	0.05048683971248482
BTK-O′ (ancestral)	NA	WT	NA	NA	40	WYSKHMTRSQAEELLKQEGKEGGFIVRDSTSKAGKYTVSVFAKSTVGDPQGVIRHYVVKECSTPQSPKQYYLAEKHLFSTIPELINYH	-0.03418593240763934	0.05721284610647562	-0.021241125136804016	0.022664668290650797
BTK-P′ (ancestral)	NA	K	NA	NA	NA	WYSKHMTRSQAEELLKQEGKEGGFIVKDSTSKAGKYTVSVFAKSTVGDPQGVIRHYVVKECSTPQNPKQYYLAEKHLFSTIPELINYH	-0.14421575844427173	0.03077518237430006	-0.08370787212354064	0.05451958171291894
BTK-P′ (ancestral)	NA	WT	NA	NA	39	WYSKHMTRSQAEELLKQEGKEGGFIVRDSTSKAGKYTVSVFAKSTVGDPQGVIRHYVVKECSTPQNPKQYYLAEKHLFSTIPELINYH	-0.059202441464847454	0.07230610850359977	-0.0802661475303268	0.04190259093756147
BTK-A (ancestral)	NA	K	NA	NA	NA	WYSKHMTRSQAEQLLKQEGKEGGFIVKDSSKAGKYTVSVFAKSTPQGVIRHYVVCSTPQSQYYLAEKHLFSTIPELINYH	-0.19335931081664073	0.018443697837585045	-0.16631048980515428	0.02860294354826432
BTK-A (ancestral)	NA	WT	NA	NA	9	WYSKHMTRSQAEQLLKQEGKEGGFIVRDSSKAGKYTVSVFAKSTPQGVIRHYVVCSTPQSQYYLAEKHLFSTIPELINYH	-0.13397937577424332	0.02552628645515733	-0.09773662623710813	0.015767066244458384
BTK-A (ancestral)	NA	X	NA	NA	NA	WYSKHMTRSQAEQLLKQEGKEGGFIVXDSSKAGKYTVSVFAKSTPQGVIRHYVVCSTPQSQYYLAEKHLFSTIPELINYH	-0.28827868663009837	0.04511466027600966	-0.06552985543621635	0.024895007728739912
BTK-B (ancestral)	NA	K	NA	NA	NA	WYSKHMTRSQAEQLLKQEGKEGGFIVKDSSKAGKYTVSVFAKSAPQGVIRHYVVCSTPQSQYYLAEKHLFSTIPELINYH	-0.26385460240296593	0.04282246806656452	-0.007229271562602173	0.03715788406428977
BTK-B (ancestral)	NA	WT	NA	NA	12	WYSKHMTRSQAEQLLKQEGKEGGFIVRDSSKAGKYTVSVFAKSAPQGVIRHYVVCSTPQSQYYLAEKHLFSTIPELINYH	-0.07070450987089905	0.03474132977316267	-0.0717296391660619	0.009850309718354355
BTK-B (ancestral)	NA	X	NA	NA	NA	WYSKHMTRSQAEQLLKQEGKEGGFIVXDSSKAGKYTVSVFAKSAPQGVIRHYVVCSTPQSQYYLAEKHLFSTIPELINYH	-0.27736127385153164	0.025583566704454132	-0.05759520493326087	0.03062031492426605
BTK-E (ancestral)	NA	K	NA	NA	NA	WYSKHMTRSQAEQLLKQEGKEGGFIVKDSSKAGKYTVSVFAKSAPQGVIRHYVVCSTPQNQYYLAEKHLFSTIPELINYH	-0.2450070435474975	0.04415407283779807	-0.13227176855117456	0.0239482183851098
BTK-E (ancestral)	NA	WT	NA	NA	16	WYSKHMTRSQAEQLLKQEGKEGGFIVRDSSKAGKYTVSVFAKSAPQGVIRHYVVCSTPQNQYYLAEKHLFSTIPELINYH	0.03846356578480764	0.06469178382198067	-0.008477916297386099	0.02304318844178563
BTK-F (ancestral)	NA	K	NA	NA	NA	WYSKHMTRSQAEQLLKQEGKEGGFIVKDSSRAGKYTVSVFAKSAPQGVIRHYVVCSTPQNQFYLAEKHLFGTIPELINYH	-0.1969330273177639	0.055943248809215564	-0.09421669605402146	0.026410545016216692
BTK-F (ancestral)	NA	WT	NA	NA	17	WYSKHMTRSQAEQLLKQEGKEGGFIVRDSSRAGKYTVSVFAKSAPQGVIRHYVVCSTPQNQFYLAEKHLFGTIPELINYH	0.021343409932301657	0.029153078596035657	0.05466676568202466	0.008013168858851331
BTK-G (ancestral)	NA	K	NA	NA	NA	WYSKNITRSQAEQLLKQEGKEGGFIVKDSSKTGKYTVSVFAKSAPQGVIRHYVVCSTPQNQYYLAEKHLFSTIPELINYH	-0.15826678676815698	0.03314602170893114	-0.07540405685708924	0.04278761018159838
BTK-G (ancestral)	NA	WT	NA	NA	19	WYSKNITRSQAEQLLKQEGKEGGFIVRDSSKTGKYTVSVFAKSAPQGVIRHYVVCSTPQNQYYLAEKHLFSTIPELINYH	0.1046044222313494	0.026332965214585276	0.0034360612849386302	0.005902772545076073
BTK-H (ancestral)	NA	K	NA	NA	NA	WYSKNITRSQAEQLLKQEGKEGGFIVKDSSKTGKYTVSVFAKSSPQGTIRHYVVCSTPQNQYYLAEKHLFSTIPELINYH	-0.16374058488786422	0.018508744560213012	-0.2034896536485973	0.0594297646011592
BTK-H (ancestral)	NA	WT	NA	NA	21	WYSKNITRSQAEQLLKQEGKEGGFIVRDSSKTGKYTVSVFAKSSPQGTIRHYVVCSTPQNQYYLAEKHLFSTIPELINYH	0.0011667614801068845	0.023866582701148744	-0.07790676188044103	0.05554096062733103
BTK-I (ancestral)	NA	K	NA	NA	NA	WYSKNITRSQAEQLLKQEGKEGGFIVKDSSKTGKYTVSVFAKSSPQGTIRHYVVCSTPQNQYYLAEKHLFNSIPELINYH	-0.12972277547507707	0.03138470797013812	-0.15245636893687048	0.05403819711296307
BTK-I (ancestral)	NA	WT	NA	NA	23	WYSKNITRSQAEQLLKQEGKEGGFIVRDSSKTGKYTVSVFAKSSPQGTIRHYVVCSTPQNQYYLAEKHLFNSIPELINYH	0.07576629139540772	0.031131056113819316	-0.08234223932885561	0.043361174346855956
BTK-J (ancestral)	NA	K	NA	NA	NA	WYSKNITRSQAEQLLKQEGKEGGFIVKDSSKTGKYTVSVYAKSSPQGTIRHYVVCCTPQNQYYLAEKHLFNSIPELINYH	-0.10369938865793124	0.06332169417433524	-0.14137233697004067	0.025762588459714894
BTK-J (ancestral)	NA	WT	NA	NA	24	WYSKNITRSQAEQLLKQEGKEGGFIVRDSSKTGKYTVSVYAKSSPQGTIRHYVVCCTPQNQYYLAEKHLFNSIPELINYH	0.013298989801123977	0.0384434847902411	0.018780711045896754	0.007270368672530279
BTK-L (ancestral)	NA	K	NA	NA	NA	WYSKNITRSQAEQLLKQEGKEGGFIVKDSSKTGKYTVSVYAKSSPQGTIRHYVVCCTPQNQYYLAEKHLFNTIPELINYH	-0.23828030637178363	0.0480091862345072	-0.16693394010824125	0.05306893233210895
BTK-L (ancestral)	NA	WT	NA	NA	25	WYSKNITRSQAEQLLKQEGKEGGFIVRDSSKTGKYTVSVYAKSSPQGTIRHYVVCCTPQNQYYLAEKHLFNTIPELINYH	0.022267760439545977	0.014213400611115637	-0.08206588478071099	0.03948933804883472
BTK-M (ancestral)	NA	K	NA	NA	NA	WYSKNITRSQAEQLLKQEGKEGGFIVKDSSKTGKYTVSVYAKSSPQGMIRHYVVCCTPQNQYYLAEKHLFNTIPELINYH	-0.09433855708938688	0.04635498668870627	-0.12709377019423324	0.037484356685425387
BTK-M (ancestral)	NA	WT	NA	NA	26	WYSKNITRSQAEQLLKQEGKEGGFIVRDSSKTGKYTVSVYAKSSPQGMIRHYVVCCTPQNQYYLAEKHLFNTIPELINYH	0.06389936709752372	0.03879297690939755	-0.06623427667652801	0.019782051346764307
Other-A (ancestral)	NA	K	NA	NA	NA	WYSRNISRSQAEQLLRQEGKEGGFMVKDSSQPGMYTVSVFTKSSSQGTIRHYHITTTSQNKYYLAEKHLFDSIPELINYH	-0.08097121496559558	0.04238485233326746	-0.10508152028860189	0.037726816196182
Other-A (ancestral)	NA	WT	NA	NA	52	WYSRNISRSQAEQLLRQEGKEGGFMVRDSSQPGMYTVSVFTKSSSQGTIRHYHITTTSQNKYYLAEKHLFDSIPELINYH	0.05244989439539234	0.026307271975208425	-0.07834876194447941	0.05030869729280325
TEC-A (ancestral)	NA	WT	NA	NA	56	WYCRNMNRSKAEQLLRSEDKEGGFMVRDSSQPGLYTVSLYTKFGGSSGFRHYHITTTSPKKYYLAEKHAFGSIPELINYH	-0.17744626557424487	0.03441127354736397	-0.10546940279956302	0.05826968260532835
TEC-C (ancestral)	NA	WT	NA	NA	55	WYCRNMNRSKAEQLLRSEDKEGGFMVRDSSQPGMYTVSLYTKFGGSSGFRHYHITTTSPKKYYLAEKHAFGSIPELINYH	-0.0988835334347323	0.029653332472293667	-0.1110712074940012	0.02456433973385214
TEC-D (ancestral)	NA	WT	NA	NA	57	WYCRNTNRSKAEQLLRSEDKEGGFMVRDSSQPGMYTVSLYTKFGGSSGFRHYHITTTSPKKYYLAEKHAFGSIPELINYH	-0.08269924698829542	0.04016104253581094	-0.12785400160722785	0.05546953586748108
TEC-E (ancestral)	NA	WT	NA	NA	58	WYCRNTNRSKAEQLLRSEDKEGGFMVRDSSQPGMYTVSLYTKFGGSSGFRHYHITTTSPKKYYLAEKHAFSSIPELINYH	-0.09976575583257134	0.011070138308952522	-0.1124718999561707	0.04968332308740633
TEC-F (ancestral)	NA	WT	NA	NA	59	WYCRNTNRSKAEQLLRTEDKEGGFMVRDSSQPGLYTVSLYTKFGGSSGFRHYHITTTSPKKYYLAEKHAFSSIPELINYH	-0.1257155740208935	0.055752822978193055	-0.05561940751654973	0.045323909847487305
TEC-G (ancestral)	NA	WT	NA	NA	61	WYCRNTNRSKAEQLLRTEDKEGGFMVRDSSQPGLYTVSLYTKFGGSSGFRHYHITATSPKKYYLAEKHAFGSIPELINYH	-0.1723772031469915	0.05649587010870595	-0.13205653616510732	0.03993854240843763
TEC-H (ancestral)	NA	WT	NA	NA	60	WYCRNTNRSKAEQLLRTEDKEGGFMVRDSSQPGLYTVSLYTKFGGSSSFRHYHITATSPKKYYLAEKHAFGSIPELINYH	-0.1961993713738379	0.053389845241254195	-0.14850197138002905	0.06418697520259965
TEC-I (ancestral)	NA	WT	NA	NA	54	WYCRNMNRSKAEQLLRSEDKEGGFMVRDSSQPGMYTVSLYTKFGGSSGFRHYHITMTSPKKYYLAEKHAFGSIPELINYH	-0.17485042571167808	0.017428740519815283	-0.10713089219227359	0.05715665791718872
TEC-J (ancestral)	NA	WT	NA	NA	53	WYCRNMNRSKAEQLLRSEDKEGGFMVRDSSQPGMYTVSLYTKFGGSSGFRHYHITTTSPKKYYLAEKHAFASIPELINYH	-0.1743356748927303	0.022619234874771597	-0.12483977558969397	0.04389371057082387
Other-B (ancestral)	NA	K	NA	NA	NA	WYSRNISRSQAEQLLRQEGKEGAFMVKDSSQPGMYTVSVFTKAVNKGTIKHYHIRTTSENKYYLAEKHLFDSIPELINYH	0.0634773515859935	0.055257244412046276	0.13054905750329243	0.013394233825852052
Other-B (ancestral)	NA	WT	NA	NA	123	WYSRNISRSQAEQLLRQEGKEGAFMVRDSSQPGMYTVSVFTKAVNKGTIKHYHIRTTSENKYYLAEKHLFDSIPELINYH	0.1771944522625174	0.04205071119437546	0.12304121906376712	0.0771560998325261
BMX-F (ancestral)	NA	WT	NA	NA	107	WFAGNISRSQSEQLLRQKGKEGAFMVRNSSQVGMYTVSLFSKAVKKGTVKHYHVHTNAENKLYLAENYCFDSIPELINYH	0.1862107871516904	0.05339690161361721	0.10183654550655274	0.0042224503182691
BMX-H (ancestral)	NA	WT	NA	NA	108	WFAGDISRSQSEQLLRQKGKEGAFMVRNSSQVGMYTVSLFSKAVKKGTVKHYHVHTNAENKLYLAENYCFDSIPELINYH	0.2297468839796543	0.046436609480901385	0.0767580692440943	0.019846827077338824
BMX-B (ancestral)	NA	WT	NA	NA	109	WFAGNISRSQSEQLLRQKGKEGAFMVRNSRQVGMYTVSLFSKAVKKGTVKHYHVHTNAENKLYLAENYCFDSIPELINYH	0.02415626758768629	0.017718969642823653	-0.0135865265820223	0.03829556610426124
BMX-C (ancestral)	NA	WT	NA	NA	110	WFAGNISRAQSEQLLRQKGKEGAFMVRNSRQVGMYTVSLFSKAVKKGTVKHYHVHTNAENKLYLAENYCFDSIPELINYH	0.06876062470989194	0.04166441330527657	-0.04157415247259643	0.06269469946964491
BMX-D (ancestral)	NA	WT	NA	NA	112	WFAGNISRAQSEQLLRQKGKEGAFMVRNSRQVGMYTVSLFSKAMKKGTVKHYHVHTNAENKLYLAENYCFDSIPELINYH	0.1674548209113576	0.09595416030765391	0.017384403512676536	0.0366700952904825
BMX-A (ancestral)	NA	WT	NA	NA	111	WFAGNISRAQSEQLLRQKGKEGAFMVRNSRQAGMYTVSLFSKAVKKGTVKHYHVHTNAENKLYLAENYCFDSIPELINYH	-0.00635439533670601	0.017350576891643547	-0.018884049246766	0.06726279652543758
BMX-G (ancestral)	NA	WT	NA	NA	106	WFAGNISRSQSEQLLRQKGKEGAFMVRNSSQAGMYTVSLFSKAVKKGTVKHYHVHTNAENKLYLAENYCFDSIPELINYH	0.18999463016725496	0.03961249532787029	0.0028279219500794983	0.04794100848089724
BMX-E (ancestral)	NA	WT	NA	NA	105	WFAGNISRSQSEQLLRQKGKEGAFMVRNSSQAGMYTVSLFSKAMKKGTVKHYHVHTNAENKLYLAENYCFDSIPELINYH	0.16768200068822253	0.04060792730145333	0.0013773941710559605	0.011035755292951019
Other-C (ancestral)	NA	WT	NA	NA	152	WYNRNISRNQAEKLLRQEGKEGAFMVRDSRQPGTYTVSVFTKAINNATIKHYHIKKTNDNKYYVAEKHLFDSIPELINYH	-0.06192322789993691	0.0848029237926804	-0.049834063058862677	0.06291202413295341
TXK-A (ancestral)	NA	WT	NA	NA	153	WYHRNITRNQAERLLRQESKEGAFIVRDSRHLGSYTISVFIRARTEATIKHYQIKKTDSGQWYVAERHLFQSIPELINYH	-0.1753808666371035	0.044777729418756566	-0.1765371887998956	0.052710514784387576
TXK-B (ancestral)	NA	WT	NA	NA	154	WYHRNITRNQAERLLRQESKEGAFIVRDSRHLGSYTISVFIRARTEATIKHYQIKKNDSGQWYVAERHLFQSIPELINYH	-0.033052081837835076	0.036777422994549114	-0.15188346963053959	0.0549852068477133
TXK-C (ancestral)	NA	WT	NA	NA	155	WYHRNITRNQAERLLRQESKEGAFIVRDSRHLGSYTISVFIRARMEATIKHYQIKKNDSGQWYVAERHLFQSIPELINYH	-0.03809848756155088	0.044840539327860314	-0.1622623979784835	0.08653615947755279
TXK-D (ancestral)	NA	WT	NA	NA	156	WYHRNITRNQAERLLRQESKEGAFIVRDSRHLGSYTISVFIRDRMEATIKHYQIKKNDSGQWYVAERHLFQSIPELINYH	-0.11556230078707899	0.04419480868844229	-0.22048770576286617	0.0716719387574454
TXK-F (ancestral)	NA	WT	NA	NA	157	WYHRNITRNQAERLLRQESKEGAFIVRDSRHLGSYTISVFIRDKMEATIKHYQIKRNDSGQWYVAERHLFQSIPELINYH	-0.13673549039026783	0.05492399377367547	-0.1877849565277296	0.08651765298509607
TXK-G (ancestral)	NA	WT	NA	NA	159	WYHRNITRNQAERILRQESKEGAFIVRDSRHLGSYTISVFIRDRMEATIKHYQIKKNDSGQWYVAERHLFQSIPELINYH	-0.10181659607868607	0.06366262926981804	-0.24410075224930272	0.07548340252373148
TXK-H (ancestral)	NA	WT	NA	NA	158	WYHRNITRNQAERILRQESKEGAFIVRDSRHLGSYTISVFIKARMEATIKHYQIKKNDSGQWYVAERHLFQSIPELINYH	-0.049232846343157784	0.06190509013687495	-0.1299195781568541	0.04004004576999699
TXK-I (ancestral)	NA	WT	NA	NA	160	WYHRNITRNQAERLLRQESKEGAFIVRDSRHLGSYTISVFIGARTEATIKHYQIKKNDSGQWYVAERHLFQSIPELINYH	-0.0524157743033141	0.052719011944803065	-0.19588810737150558	0.06818037688251566
TXK-J (ancestral)	NA	WT	NA	NA	161	WYHRNITRNQAEHLLRQESKEGAFIVRDSRHLGSYTISVFIGARTEATIKHYQIKKNDSGQWYVAERHLFQSIPELINYH	-0.06954565660968781	0.056630188684884473	-0.10121346969020469	0.06795037743137079
TXK-K (ancestral)	NA	WT	NA	NA	165	WYHRNITRNQAERLLRQESKEGAFIVRDSRHLGSYTISVFIGARTEAAIKHYQIKKNDSGQWYVTERHVFQSIPELINYH	-0.21493504212402034	0.047295993696868245	-0.21312526851197097	0.06261956005093411
ITK-A (ancestral)	NA	WT	NA	NA	125	WYNKSISRDKAEKLLLDEGKEGAFMVRDSRTPGTYTVSVFTKAINNPCIKHYHIKETNDNRYYVAEKYVFDSIPELINYH	-0.06729065589621175	0.0708391631219578	-0.08299744820066121	0.09824490591199249
ITK-B (ancestral)	NA	WT	NA	NA	127	WYNKSISRDKAEKLLLDTGKEGAFMVRDSRTPGTYTVSVFTKAINNPCIKHYHIKETNDNRYYVAEKYVFDSIPELINYH	0.025081269913420287	0.10334878913463617	-0.04062122200552929	0.05167531674129287
ITK-C (ancestral)	NA	WT	NA	NA	129	WYNKSISRDKAEKLLLDTGKEGAFMVRDSRTPGTYTVSVFTKAVNNPCIKHYHIKETNDNRYYVAEKYVFDSIPELINYH	-0.008095394810796255	0.12095852922774121	-0.035924610092624515	0.05107570522050002
ITK-D (ancestral)	NA	WT	NA	NA	128	WYNKNISRDKAEKLLLDTGKEGAFMVRDSRTPGTYTVSVFTKANNNPCIKHYHIKETNDNRYYVAEKYVFDSIPELINYH	0.007801030712139438	0.04752665737437263	-0.053437334553235946	0.04041777359148013
ITK-E (ancestral)	NA	WT	NA	NA	126	WYNKSISRDKAEKLLLDTGKEGAFMVRDSRTPGTYTLSVFTKAINNPCIKHYHIKETNDNRYYVAEKYVFDSIPELINYH	-0.030875416403922634	0.06086104241788395	-0.050119760279397706	0.10384840483463842
ITK-F (ancestral)	NA	WT	NA	NA	130	WYNKSISRDKAEKLLLDTGKEGAFMVRDSRTPGTYTVSVFTKAINNPCIKHYHIKETNENRYYVAEKYVFDSIPELINYH	-0.09823857663146177	0.0034997011094904775	0.010860502156641106	0.08892231593052191
BTK-N (ancestral)	NA	K	NA	NA	NA	WYSKHMTRSQAEQLLKQEGKEGGFIVKDSSKAGKYTVSVFTKSAPQGVIRHYVVCSTPQSQYYLAEKHLFSTIPELINYH	-0.19735394281283927	0.051160127189326894	-0.1209192305423297	0.030134671084433084
BTK-N (ancestral)	NA	WT	NA	NA	13	WYSKHMTRSQAEQLLKQEGKEGGFIVRDSSKAGKYTVSVFTKSAPQGVIRHYVVCSTPQSQYYLAEKHLFSTIPELINYH	-0.14206454819517905	0.03573979184442093	-0.015891954872280803	0.02713465845225264
BTK-O (ancestral)	NA	K	NA	NA	NA	WYSKHMTRSQAEELLKQEGKEGGFIVKDSSKAGKYTVSVFAKSTPQGVIRHYVVCSTPQSQYYLAEKHLFSTIPELINYH	-0.2726651961883804	0.030572962595380268	-0.1378649519164289	0.019981825388038995
BTK-O (ancestral)	NA	WT	NA	NA	11	WYSKHMTRSQAEELLKQEGKEGGFIVRDSSKAGKYTVSVFAKSTPQGVIRHYVVCSTPQSQYYLAEKHLFSTIPELINYH	-0.11069985494930258	0.03901376110697901	-0.07266781037601229	0.005525990803015169
BTK-O (ancestral)	NA	X	NA	NA	NA	WYSKHMTRSQAEELLKQEGKEGGFIVXDSSKAGKYTVSVFAKSTPQGVIRHYVVCSTPQSQYYLAEKHLFSTIPELINYH	-0.3557774051525875	0.03283896640871917	-0.1269457555619975	0.05068893856091587
BTK-P (ancestral)	NA	K	NA	NA	NA	WYSKHMTRSQAEELLKQEGKEGGFIVKDSSKAGKYTVSVFAKSTPQGVIRHYVVCSTPQNQYYLAEKHLFSTIPELINYH	-0.22659300107729524	0.03497950074370909	-0.15381690674658455	0.0325222534679136
BTK-P (ancestral)	NA	WT	NA	NA	10	WYSKHMTRSQAEELLKQEGKEGGFIVRDSSKAGKYTVSVFAKSTPQGVIRHYVVCSTPQNQYYLAEKHLFSTIPELINYH	-0.0026965430923508228	0.02092663563983286	-0.06366160279446328	0.03523240672900444
BTK-A′ (ancestral)	NA	K	NA	NA	NA	WYSKHMTRSQAEQLLKQEGKEGGFIVKDSTSKAGKYTVSVFAKSTVGDPQGVIRHYVVKECSTPQSPKQYYLAEKHLFSTIPELINYH	-0.09738515986789545	0.07292130770814384	-0.050101206424342064	0.027965368000184836
BTK-A′ (ancestral)	NA	WT	NA	NA	37	WYSKHMTRSQAEQLLKQEGKEGGFIVRDSTSKAGKYTVSVFAKSTVGDPQGVIRHYVVKECSTPQSPKQYYLAEKHLFSTIPELINYH	-0.03038209743681476	0.05040483884073482	-0.05917920012666486	0.04243188604789931
BTK-C′ (ancestral)	NA	K	NA	NA	NA	WYSKHMTRSQAEQLLKQEGKEGGFIVKDSTSKAGKYTVSVFAKSTVGEPQGVIRHYVVKECSTPQSPKQYYLAEKHLFSTIPELINYH	-0.07215064364742843	0.04587519405750341	-0.13017469218074157	0.02240397802513293
BTK-C′ (ancestral)	NA	WT	NA	NA	38	WYSKHMTRSQAEQLLKQEGKEGGFIVRDSTSKAGKYTVSVFAKSTVGEPQGVIRHYVVKECSTPQSPKQYYLAEKHLFSTIPELINYH	-0.0030682933981397006	0.041446923818809205	-0.04150481244210331	0.007809622926287131
BTK-D′ (ancestral)	NA	K	NA	NA	NA	WYSKHMTRSQAEQLLKQEGKEGGFIVKDSTSKAGKYTVSVFAKSAVGDPQGVIRHYVVKECSTPQSPKQYYLAEKHLFSTIPELINYH	-0.020198298677239664	0.06764521066706357	-0.09191090614068462	0.057453832595793536
BTK-D′ (ancestral)	NA	WT	NA	NA	42	WYSKHMTRSQAEQLLKQEGKEGGFIVRDSTSKAGKYTVSVFAKSAVGDPQGVIRHYVVKECSTPQSPKQYYLAEKHLFSTIPELINYH	0.06628096214929363	0.05072134692942421	-0.0543470521298787	0.03597445186037221
BTK-E′ (ancestral)	NA	K	NA	NA	NA	WYSKHMTRSQAEQLLKQEGKEGGFIVKDSTSKAGKYTVSVFAKSAVGDPQGVIRHYVVKECSTPQNPKQYYLAEKHLFSTIPELINYH	-0.1020403454272743	0.06559908842195299	-0.10965604046649106	0.04394065987248544
BTK-E′ (ancestral)	NA	WT	NA	NA	43	WYSKHMTRSQAEQLLKQEGKEGGFIVRDSTSKAGKYTVSVFAKSAVGDPQGVIRHYVVKECSTPQNPKQYYLAEKHLFSTIPELINYH	-0.05250317136003176	0.16332121859219334	-0.05697184437577609	0.04203997706064199
BTK-F′ (ancestral)	NA	K	NA	NA	NA	WYSKHMTRSQAEQLLKQEGKEGGFIVKDSTSRAGKYTVSVFAKSAVGDPQGVIRHYVVKECSTPQNPKQFYLAEKHLFGTIPELINYH	-0.009409477555875456	0.04908037789025124	-0.1600181996553171	0.02712718059735764
BTK-F′ (ancestral)	NA	WT	NA	NA	44	WYSKHMTRSQAEQLLKQEGKEGGFIVRDSTSRAGKYTVSVFAKSAVGDPQGVIRHYVVKECSTPQNPKQFYLAEKHLFGTIPELINYH	0.1348974898528063	0.07314064330594272	-0.06832740496043192	0.045478443505669715
